# Supplementary material for: 2,9-Bis(5-sulfanylidene-4,5-di­hydro-1,3,4-oxa­diazol-2-yl)-1,10-phenanthroline dimethyl sulfoxide disolvate
Source: Acta Crystallogr Sect E Struct Rep Online. 2014 Feb 22;70(Pt 3):o321–2. doi: 10.1107/S1600536814003304 (PMC3998466; doi:10.1107/S1600536814003304)
Supplement: Supplementary file 1 [file e-70-0o321-sup1.cif]

##############################################################################
#                                                                            #
# This CIF contains the data in a paper accepted for publication in          #
# Acta Crystallographica Section E. It conforms to the requirements of       #
# Notes for Authors for Acta Crystallographica Section E, and has been       #
# peer reviewed under the auspices of the IUCr Commission on Journals.       #
#                                                                            #
# Full details of the Crystallographic Information File format               #
# are given in the paper "The Crystallographic Information File (CIF):       #
# a New Standard Archive File for Crystallography" by S. R. Hall, F. H.      #
# Allen and I. D. Brown [Acta Cryst. (1991), A47, 655-685].                  #
#                                                                            #
# The current version of the core CIF dictionary is obtainable from          #
# ftp://ftp.iucr.org/pub/cif_core.dic.                                       #
#                                                                            #
# Software is freely available for graphical display of the structure(s)     #
# in this CIF. For information consult the CIF software page                 #
# http://www.iucr.org/resources/cif/software.                                #
#                                                                            #
# This file may be used for bona fide research purposes within the           #
# scientific community so long as proper attribution is given to the journal # 
# article from which it was obtained.                                        #
#                                                                            #
##############################################################################
data_global
_audit_creation_method     'manual edit from SHELX output'
_audit_conform_dict_name     cif_core.dic
_audit_conform_dict_version     2.4
_journal_date_recd_electronic     2014-01-29
_journal_date_accepted     2014-02-13
_journal_name_full     'Acta Crystallographica, Section E'
_journal_year     2014
_journal_volume     70
_journal_issue      3
_journal_page_first     o321
_journal_page_last     o322
_journal_paper_category     QO
_journal_paper_doi     10.1107/S1600536814003304
_journal_coeditor_code     FJ2661
_publ_contact_author_name     'Tasneem Siddiquee'
_publ_contact_author_address
;
Department of Chemistry
Boswell Science Complex
Tennessee State University, Nashville
3500 John A Merritt Blvd,
Nashville, TN 37209,
USA
;
_publ_contact_author_email     'tsiddiqu@tnstate.edu'
_publ_contact_author_fax     '+1(615)-963-5326'
_publ_contact_author_phone     '+1(615) 963-5337'
_publ_section_title
;
2,9-Bis(5-sulfanylidene-4,5-dihydro-1,3,4-oxadiazol-2-yl)-1,10-phenanthroline
dimethyl sulfoxide disolvate
;
loop_
    _publ_author_name
    _publ_author_footnote
    _publ_author_address
    'Rahman, Md. A' .
;
Department of Chemistry
Boswell Science Complex
Tennessee State University, Nashville
3500 John A. Merritt Blvd,
Nashville, TN 37209,
USA
;
    'Karim, Mohammad' .
;
Department of Chemistry
Boswell Science Complex
Tennessee State University, Nashville
3500 John A. Merritt Blvd,
Nashville, TN 37209,
USA
;
    'Arifuzzaman, Md.' .
;
Department of Chemistry
Iowa State University,
Ames, IA 50011-3111
USA
;
    'Siddiquee, Tasneem' .
;
Department of Chemistry
Boswell Science Complex
Tennessee State University, Nashville
3500 John A. Merritt Blvd,
Nashville, TN 37209,
USA
;
    'Daniels, Lee M.' .
;
Agilent Technologies
5301 Stevens Creek Blvd
Santa Clara, CA 95051
USA
;
_publ_section_synopsis     .
data_I
_database_code_depnum_ccdc_archive 'CCDC 950902'
_audit_creation_method     'manual edi from SHELX ouput'
_audit_conform_dict_name     cif_core.dic
_audit_conform_dict_version     2.4
_chemical_name_systematic
;
2,9-Bis(4,5-dihydro-1,3,4-oxadiazol-2-yl)-1,10-phenanthroline
dimethyl sulfoxide disolvate
;
_chemical_name_common
;
2,9-Bis(5-sulfanylidene-4,5-dihydro-1,3,4-oxadiazol-2-yl)-1,10-phenanthroline
dimethyl sulfoxide disolvate
;
_chemical_formula_moiety     'C16 H8 N6 O2 S2, 2(C2 H6 O S)'
_chemical_formula_sum     'C20 H20 N6 O4 S4'
_chemical_formula_iupac     'C16 H8 N6 O2 S2, 2C2 H6 O S'
_chemical_formula_weight     536.66
_symmetry_cell_setting     monoclinic
_symmetry_space_group_name_H-M     'C 2/c'
_symmetry_space_group_name_Hall     '-C 2yc'
loop_
    _space_group_symop_operation_xyz
    'x, y, z'
    '-x, y, -z+1/2'
    'x+1/2, y+1/2, z'
    '-x+1/2, y+1/2, -z+1/2'
    '-x, -y, -z'
    'x, -y, z-1/2'
    '-x+1/2, -y+1/2, -z'
    'x+1/2, -y+1/2, z-1/2'
_cell_length_a     14.113(11)
_cell_length_b     11.161(8)
_cell_length_c     16.708(12)
_cell_angle_alpha     90
_cell_angle_beta     112.837(14)
_cell_angle_gamma     90
_cell_volume     2425(3)
_cell_formula_units_Z     4
_cell_measurement_reflns_used     2562
_cell_measurement_theta_min     3
_cell_measurement_theta_max     27.7
_cell_measurement_temperature     277(2)
_exptl_crystal_description     prism
_exptl_crystal_colour     white
_exptl_crystal_size_max     0.42
_exptl_crystal_size_mid     0.26
_exptl_crystal_size_min     0.15
_exptl_crystal_density_diffrn     1.47
_exptl_crystal_density_method     'not measured'
_exptl_crystal_F_000     1112
_exptl_absorpt_coefficient_mu     0.432
_exptl_absorpt_correction_type     multi-scan
_exptl_absorpt_process_details     '(CrystalClear; Pflugrath, 1999)'
_exptl_absorpt_correction_T_min     0.8395
_exptl_absorpt_correction_T_max     0.9381
_exptl_special_details     ?
_diffrn_ambient_temperature     277(2)
_diffrn_radiation_type     MoK\a
_diffrn_radiation_wavelength     0.71075
_diffrn_radiation_monochromator     graphite
_diffrn_measurement_device_type     'Rigaku XtaLAB mini'
_diffrn_measurement_method     'profile data from \w-scans'
_diffrn_reflns_number     5592
_diffrn_reflns_av_R_equivalents     0.0394
_diffrn_reflns_theta_min     3.02
_diffrn_reflns_theta_max     27.48
_diffrn_reflns_theta_full     25.25
_diffrn_measured_fraction_theta_max     0.979
_diffrn_measured_fraction_theta_full     0.991
_diffrn_reflns_limit_h_min     -18
_diffrn_reflns_limit_h_max     16
_diffrn_reflns_limit_k_min     -10
_diffrn_reflns_limit_k_max     14
_diffrn_reflns_limit_l_min     -21
_diffrn_reflns_limit_l_max     17
_diffrn_standards_number     0
_diffrn_standards_interval_count     0
_diffrn_standards_decay_%     0
_refine_special_details
;
Refinement of <i>F</i>^2^ against ALL reflections. The weighted <i>R</i>-factor
<i>wR</i> and goodness of fit <i>S</i> are based on <i>F</i>^2^, conventional
<i>R</i>-factors <i>R</i> are based on <i>F</i>, with <i>F</i> set to zero for
negative <i>F</i>^2^. The threshold expression of <i>F</i>^2^ >
2\s(<i>F</i>^2^) is used only for calculating <i>R</i>-factors(gt) <i>etc</i>.
and is not relevant to the choice of reflections for refinement.
<i>R</i>-factors based on <i>F</i>^2^ are statistically about twice as large
as those based on <i>F</i>, and <i>R</i>- factors based on ALL data will be
even larger.
;
_reflns_number_total     2741
_reflns_number_gt     1691
_reflns_threshold_expression     I>2\s(I)
_refine_ls_structure_factor_coef     Fsqd
_refine_ls_matrix_type     full
_refine_ls_R_factor_all     0.1142
_refine_ls_R_factor_gt     0.0667
_refine_ls_wR_factor_gt     0.1440
_refine_ls_wR_factor_ref     0.1713
_refine_ls_goodness_of_fit_ref     1.03
_refine_ls_restrained_S_all     1.03
_refine_ls_number_reflns     2741
_refine_ls_number_parameters     164
_refine_ls_number_restraints     0
_refine_ls_hydrogen_treatment     mixed
_refine_ls_weighting_scheme     calc
_refine_ls_weighting_details
         'calc w=1/[\s^2^(Fo^2^)+(0.0524P)^2^+6.1166P] where P=(Fo^2^+2Fc^2^)/3'
_atom_sites_solution_hydrogens     geom
_atom_sites_solution_primary     direct
_atom_sites_solution_secondary     difmap
_refine_ls_shift/su_max     0.001
_refine_ls_shift/su_mean     0
_refine_diff_density_max     0.301
_refine_diff_density_min     -0.585
_refine_ls_extinction_method     none
loop_
    _atom_type_symbol
    _atom_type_description
    _atom_type_scat_dispersion_real
    _atom_type_scat_dispersion_imag
    _atom_type_scat_source
    C C 0.0033 0.0016 'International Tables Vol C Tables 4.2.6.8 and 6.1.1.4'
    H H 0 0 'International Tables Vol C Tables 4.2.6.8 and 6.1.1.4'
    N N 0.0061 0.0033 'International Tables Vol C Tables 4.2.6.8 and 6.1.1.4'
    O O 0.0106 0.006 'International Tables Vol C Tables 4.2.6.8 and 6.1.1.4'
    S S 0.1246 0.1234 'International Tables Vol C Tables 4.2.6.8 and 6.1.1.4'
_computing_data_collection     'CrystalClear (Pflugrath, 1999)'
_computing_cell_refinement     'CrystalClear (Pflugrath, 1999)'
_computing_data_reduction     'CrystalClear (Pflugrath, 1999)'
_computing_structure_solution     'SHELXS97 (Sheldrick, 2008)'
_computing_structure_refinement     'SHELXL97 (Sheldrick, 2008)'
_computing_molecular_graphics     'ORTEP-3 for Windows (Farrugia, 2012)'
_computing_publication_material
                            'WinGX (Farrugia, 2012) and publCIF (Westrip, 2010)'
loop_
    _atom_site_type_symbol
    _atom_site_label
    _atom_site_fract_x
    _atom_site_fract_y
    _atom_site_fract_z
    _atom_site_U_iso_or_equiv
    _atom_site_adp_type
    _atom_site_calc_flag
    _atom_site_occupancy
    _atom_site_disorder_assembly
    _atom_site_disorder_group
    S S2 0.26830(13) 1.33767(13) 0.77108(7) 0.0922(6) Uani d 0.953(3) A 1
    S S2B 0.265(2) 1.355(3) 0.695(2) 0.092 Uiso d 0.047(3) A 2
    O O2 0.1971(2) 1.2428(2) 0.72136(16) 0.0647(8) Uani d 1 A 1
    C C9 0.3844(4) 1.3093(7) 0.7638(4) 0.140(3) Uani d 1 A 1
    H H9A 0.4190 1.2459 0.8031 0.211 Uiso calc 1 A 1
    H H9B 0.4260 1.3803 0.7787 0.211 Uiso calc 1 A 1
    H H9C 0.3730 1.2858 0.7055 0.211 Uiso calc 1 A 1
    C C10 0.2382(6) 1.4660(5) 0.7056(4) 0.130(2) Uani d 1 A 1
    H H10A 0.2309 1.4449 0.6478 0.195 Uiso calc 1 A 1
    H H10B 0.2922 1.5238 0.7291 0.195 Uiso calc 1 A 1
    H H10C 0.1748 1.4994 0.7041 0.195 Uiso calc 1 A 1
    S S1 0.10833(14) 1.36039(10) 0.46674(8) 0.1039(6) Uani d 1 . .
    O O1 0.0925(2) 1.1303(2) 0.42720(15) 0.0574(7) Uani d 1 . .
    N N2 0.1421(3) 1.1611(3) 0.56291(19) 0.0557(8) Uani d 1 . .
    N N1 0.1384(2) 1.0401(2) 0.55250(17) 0.0506(7) Uani d 1 . .
    N N3 0.0448(2) 0.9170(2) 0.33922(16) 0.0397(6) Uani d 1 . .
    C C1 0.1091(3) 1.0258(3) 0.4711(2) 0.0444(8) Uani d 1 . .
    C C6 0.0494(3) 0.7019(3) 0.3399(2) 0.0520(9) Uani d 1 . .
    C C4 0.1181(3) 0.8082(3) 0.4726(2) 0.0548(9) Uani d 1 . .
    H H4 0.1506 0.8106 0.5328 0.066 Uiso calc 1 . .
    C C7 0.0238(4) 0.5931(3) 0.2927(2) 0.0690(12) Uani d 1 . .
    H H7 0.0409 0.5206 0.3223 0.083 Uiso calc 1 . .
    C C5 0.0973(3) 0.7028(3) 0.4299(2) 0.0614(11) Uani d 1 . .
    H H5 0.1148 0.6311 0.4606 0.074 Uiso calc 1 . .
    C C2 0.1163(3) 1.2176(3) 0.4891(2) 0.0598(10) Uani d 1 . .
    C C8 0.0250(3) 0.8122(3) 0.2969(2) 0.0425(7) Uani d 1 . .
    C C3 0.0899(3) 0.9131(3) 0.4245(2) 0.0439(8) Uani d 1 . .
    H H2 0.164(3) 1.195(3) 0.616(3) 0.062(11) Uiso d 1 . .
loop_
    _atom_site_aniso_label
    _atom_site_aniso_U_11
    _atom_site_aniso_U_22
    _atom_site_aniso_U_33
    _atom_site_aniso_U_12
    _atom_site_aniso_U_13
    _atom_site_aniso_U_23
    S2 0.1324(13) 0.1011(10) 0.0456(6) -0.0709(9) 0.0373(7) -0.0308(6)
    O2 0.0782(19) 0.0651(16) 0.0492(14) -0.0269(14) 0.0228(13) -0.0169(12)
    C9 0.090(4) 0.188(7) 0.113(5) -0.065(5) 0.007(4) 0.027(5)
    C10 0.185(7) 0.066(3) 0.157(6) -0.052(4) 0.085(5) -0.023(4)
    S1 0.1906(17) 0.0392(6) 0.0635(7) -0.0070(7) 0.0292(9) 0.0048(5)
    O1 0.0884(19) 0.0388(13) 0.0382(13) -0.0047(12) 0.0170(13) 0.0007(10)
    N2 0.081(2) 0.0418(16) 0.0369(16) -0.0088(15) 0.0144(15) -0.0045(13)
    N1 0.069(2) 0.0379(14) 0.0381(15) -0.0046(14) 0.0135(14) 0.0010(11)
    N3 0.0452(16) 0.0351(14) 0.0379(14) 0.0002(11) 0.0151(12) 0.0014(10)
    C1 0.052(2) 0.0377(17) 0.0382(18) -0.0035(15) 0.0123(15) 0.0050(13)
    C6 0.069(2) 0.0350(17) 0.0465(19) 0.0037(16) 0.0168(17) 0.0037(14)
    C4 0.069(3) 0.050(2) 0.0354(18) 0.0045(18) 0.0087(17) 0.0039(15)
    C7 0.109(4) 0.0306(17) 0.058(2) 0.004(2) 0.022(2) 0.0056(15)
    C5 0.088(3) 0.0379(19) 0.047(2) 0.0087(19) 0.014(2) 0.0112(15)
    C2 0.085(3) 0.044(2) 0.044(2) -0.0051(19) 0.0176(19) -0.0021(15)
    C8 0.051(2) 0.0338(16) 0.0416(17) 0.0002(14) 0.0163(15) 0.0008(13)
    C3 0.053(2) 0.0374(17) 0.0399(17) -0.0011(15) 0.0162(16) 0.0014(13)
_geom_special_details
;
All s.u.'s (except the s.u. in the dihedral angle between two l.s. planes) are
estimated using the full covariance matrix. The cell s.u.'s are taken into
account individually in the estimation of s.u.'s in distances, angles and
torsion angles; correlations between s.u.'s in cell parameters are only used
when they are defined by crystal symmetry. An approximate (isotropic)
treatment of cell s.u.'s is used for estimating s.u.'s involving l.s. planes.
;
loop_
    _geom_bond_atom_site_label_1
    _geom_bond_atom_site_label_2
    _geom_bond_site_symmetry_2
    _geom_bond_distance
    _geom_bond_publ_flag
    S2 O2 . 1.474(3) ?
    S2 C9 . 1.719(7) ?
    S2 C10 . 1.751(6) ?
    C9 H9A . 0.9600 ?
    C9 H9B . 0.9600 ?
    C9 H9C . 0.9600 ?
    C10 H10A . 0.9600 ?
    C10 H10B . 0.9600 ?
    C10 H10C . 0.9600 ?
    S1 C2 . 1.631(4) ?
    O1 C1 . 1.348(4) ?
    O1 C2 . 1.365(4) ?
    N2 C2 . 1.305(5) ?
    N2 N1 . 1.360(4) ?
    N2 H2 . 0.89(4) ?
    N1 C1 . 1.269(4) ?
    N3 C3 . 1.317(4) ?
    N3 C8 . 1.338(4) ?
    C1 C3 . 1.449(4) ?
    C6 C5 . 1.389(5) ?
    C6 C8 . 1.400(4) ?
    C6 C7 . 1.416(5) ?
    C4 C5 . 1.348(5) ?
    C4 C3 . 1.387(5) ?
    C4 H4 . 0.9300 ?
    C7 C7 2 1.321(8) ?
    C7 H7 . 0.9300 ?
    C5 H5 . 0.9300 ?
    C8 C8 2 1.448(6) ?
loop_
    _geom_angle_atom_site_label_1
    _geom_angle_atom_site_label_2
    _geom_angle_atom_site_label_3
    _geom_angle_site_symmetry_1
    _geom_angle_site_symmetry_3
    _geom_angle
    _geom_angle_publ_flag
    O2 S2 C9 . . 106.7(3) ?
    O2 S2 C10 . . 106.7(3) ?
    C9 S2 C10 . . 96.5(3) ?
    S2 C9 H9A . . 109.5 ?
    S2 C9 H9B . . 109.5 ?
    H9A C9 H9B . . 109.5 ?
    S2 C9 H9C . . 109.5 ?
    H9A C9 H9C . . 109.5 ?
    H9B C9 H9C . . 109.5 ?
    S2 C10 H10A . . 109.5 ?
    S2 C10 H10B . . 109.5 ?
    H10A C10 H10B . . 109.5 ?
    S2 C10 H10C . . 109.5 ?
    H10A C10 H10C . . 109.5 ?
    H10B C10 H10C . . 109.5 ?
    C1 O1 C2 . . 105.4(3) ?
    C2 N2 N1 . . 112.1(3) ?
    C2 N2 H2 . . 126(2) ?
    N1 N2 H2 . . 122(2) ?
    C1 N1 N2 . . 104.0(3) ?
    C3 N3 C8 . . 117.2(3) ?
    N1 C1 O1 . . 112.9(3) ?
    N1 C1 C3 . . 126.8(3) ?
    O1 C1 C3 . . 120.2(3) ?
    C5 C6 C8 . . 118.0(3) ?
    C5 C6 C7 . . 121.4(3) ?
    C8 C6 C7 . . 120.6(3) ?
    C5 C4 C3 . . 118.4(3) ?
    C5 C4 H4 . . 120.8 ?
    C3 C4 H4 . . 120.8 ?
    C7 C7 C6 2 . 121.0(2) ?
    C7 C7 H7 2 . 119.5 ?
    C6 C7 H7 . . 119.5 ?
    C4 C5 C6 . . 119.6(3) ?
    C4 C5 H5 . . 120.2 ?
    C6 C5 H5 . . 120.2 ?
    N2 C2 O1 . . 105.5(3) ?
    N2 C2 S1 . . 131.2(3) ?
    O1 C2 S1 . . 123.3(3) ?
    N3 C8 C6 . . 122.5(3) ?
    N3 C8 C8 . 2 119.07(17) ?
    C6 C8 C8 . 2 118.39(19) ?
    N3 C3 C4 . . 124.3(3) ?
    N3 C3 C1 . . 117.6(3) ?
    C4 C3 C1 . . 118.1(3) ?
loop_
    _geom_torsion_atom_site_label_1
    _geom_torsion_atom_site_label_2
    _geom_torsion_atom_site_label_3
    _geom_torsion_atom_site_label_4
    _geom_torsion_site_symmetry_1
    _geom_torsion_site_symmetry_2
    _geom_torsion_site_symmetry_3
    _geom_torsion_site_symmetry_4
    _geom_torsion
    _geom_torsion_publ_flag
    C2 N2 N1 C1 . . . . -0.5(5) ?
    N2 N1 C1 O1 . . . . -0.5(4) ?
    N2 N1 C1 C3 . . . . -178.3(3) ?
    C2 O1 C1 N1 . . . . 1.3(4) ?
    C2 O1 C1 C3 . . . . 179.2(3) ?
    C5 C6 C7 C7 . . . 2 178.4(6) ?
    C8 C6 C7 C7 . . . 2 -0.2(8) ?
    C3 C4 C5 C6 . . . . 0.5(6) ?
    C8 C6 C5 C4 . . . . 0.3(6) ?
    C7 C6 C5 C4 . . . . -178.4(4) ?
    N1 N2 C2 O1 . . . . 1.2(5) ?
    N1 N2 C2 S1 . . . . 179.8(4) ?
    C1 O1 C2 N2 . . . . -1.5(4) ?
    C1 O1 C2 S1 . . . . 179.8(3) ?
    C3 N3 C8 C6 . . . . 0.7(5) ?
    C3 N3 C8 C8 . . . 2 179.7(4) ?
    C5 C6 C8 N3 . . . . -0.9(6) ?
    C7 C6 C8 N3 . . . . 177.8(4) ?
    C5 C6 C8 C8 . . . 2 -180.0(4) ?
    C7 C6 C8 C8 . . . 2 -1.3(6) ?
    C8 N3 C3 C4 . . . . 0.2(5) ?
    C8 N3 C3 C1 . . . . -178.3(3) ?
    C5 C4 C3 N3 . . . . -0.8(6) ?
    C5 C4 C3 C1 . . . . 177.7(4) ?
    N1 C1 C3 N3 . . . . 169.7(4) ?
    O1 C1 C3 N3 . . . . -7.9(5) ?
    N1 C1 C3 C4 . . . . -9.0(6) ?
    O1 C1 C3 C4 . . . . 173.4(3) ?
loop_
    _geom_hbond_atom_site_label_D
    _geom_hbond_atom_site_label_H
    _geom_hbond_atom_site_label_A
    _geom_hbond_site_symmetry_A
    _geom_hbond_distance_DH
    _geom_hbond_distance_HA
    _geom_hbond_distance_DA
    _geom_hbond_angle_DHA
    N2 H2 O2 . 0.89(4) 1.73(4) 2.617(4) 172(4)
    C9 H9C O1 7_576 0.96 2.62 3.399(7) 138.4
    C10 H10B O2 4_556 0.96 2.57 3.317(6) 135.3
    N2 H2 S2B . 0.89(4) 2.36(5) 3.10(3) 140(3)
_shelx_hkl_checksum     42438
_shelx_hkl_file
;
   1  -1   117723.41  305.86
  -1  -1  -120022.51  396.87
  -1  -1  -117754.63  320.27
  -1   1  -117751.29  286.73
   1   1  -2 1719.37   20.48
  -1  -1   2 1648.19   19.84
   1   1  -2 1724.02   18.65
   1  -1  -2 1695.19   20.94
  -2   0   0 1045.21   13.90
   2   0  -2   30.56    4.36
   0   2   019008.97  407.72
  -2   0  -1   15.25    4.56
   0   2   1 7502.84  128.67
   0   2  -1 7496.57  131.26
   0   0  -3   73.53    6.22
   2   0  -3   16.58    5.55
  -1   1  -2 1873.22   28.17
  -1  -1  -2 1875.89   32.06
   1  -1  -3 3605.18   58.70
   1   1  -3 3642.29   40.96
  -1   1   3 3664.17   33.81
   1   1  -3 3703.12   57.03
   0  -2  -2 1842.53   26.14
   0   2   2 1953.65   29.39
   0   2  -2 1887.59   21.95
   0   2  -2 1839.32   28.14
   2  -2  -1 7448.13  117.78
  -2  -2   1 7422.28  117.56
   2   2  -1 7355.68  155.16
  -3  -1   1  753.26   14.89
  -3   1   1  781.44   14.59
   3  -1  -2 1674.89   35.57
   3   1  -2 1694.57   34.73
  -3  -1   2 1742.45   28.80
  -2   2   0  159.11    4.74
   2   2   0  188.49    9.48
  -2  -2   0  167.31    6.45
  -2   0  -241514.77 1304.59
   2  -2  -2  240.48    6.76
   2   2  -2  264.01    7.77
   2   2  -2  251.17    9.06
   2   0  -451734.65 1880.74
  -3  -1   0 4698.49   90.81
  -3   1   0 4561.36   84.30
  -1  -1  -3 4622.44   90.79
  -1   1  -3 4730.76   90.84
   3  -1  -326550.36  765.26
   3   1  -326623.59  787.44
   1   1  -4  500.66    6.48
  -1   1   4  494.13    4.73
   1   1  -4  524.02   13.12
   1  -1  -4  456.25   14.99
   0   0  -457547.59 2161.52
  -2  -2  -1 4531.62   80.98
   0  -2  -324492.58  644.73
   0   2   324297.07  580.22
   2  -2  -3 2708.07   48.12
   2   2  -3 2750.84   49.84
   2   2  -3 2751.77   44.99
  -3  -1  -1 7045.90  154.35
  -3   1  -1 6913.73  150.82
  -1   3   0   43.50    5.69
   1   3   0   51.67    6.38
  -1   3   0   43.70    1.40
  -1   3   0   39.30    1.66
   1   3  -1  501.85   12.62
  -1   3   1  510.89   12.08
   1  -3  -1  510.12    5.84
  -1  -3   1  477.81    6.21
   3  -1  -4 2617.91   52.58
   3   1  -4 2649.18   56.15
  -4   0   1  201.42   11.79
  -2   0  -3   42.94    7.67
   4   0  -3   95.62    9.71
  -1  -3  -1 5412.54   80.76
  -1   3  -1 5404.97   54.41
  -1   3  -1 5542.43  114.41
   1   3   1 5341.21  117.41
   1   3  -2   39.44    3.27
   1   3  -2   39.58    5.61
  -1   3   2   32.88    5.04
  -2   2  -2 1799.91   29.50
  -2  -2  -2 1997.09   37.02
   2   0  -5   -0.43    6.75
  -2   0   5    9.83    1.39
   2   2  -4 7467.38  154.13
   2  -2  -4 7450.46  159.63
   2   2  -4 7440.67  140.67
  -2   2   4 7395.50  124.15
  -4   0   017204.22  490.57
  -1  -1  -4 2169.26   47.18
  -1   1  -4 2133.34   42.35
   0   2  -4 6838.80  125.37
   0   2  -4 6694.66  136.30
   0   2   4 6850.64  117.19
   0  -2  -4 6879.02  148.25
   1  -1  -5 2173.08   16.20
   1  -1  -5 2328.63   49.25
   1   1  -5 2190.26   23.76
   1   1  -5 2287.77   44.41
   4   0  -4 2397.54   54.14
  -3  -1  -2   62.78    7.46
  -3   1  -2  110.28    7.86
   1   3   214881.79  408.02
  -1  -3  -215143.64  326.82
  -1   3  -215048.89  258.62
   1   3  -3 5065.38  101.45
   1  -3  -3 4965.09   87.04
  -1   3   3 5024.21   94.24
   0   0  -5  -16.09    7.14
   3   1  -5 1032.29   23.76
   3  -1  -5 1002.69   24.24
  -4  -2   2 1725.30   31.89
   4  -2  -2 1733.97   37.34
  -4   2   2 1746.06   30.46
  -4   0  -1   57.27    8.45
  -4  -2   1  971.86   19.89
  -4   2   1  969.15   17.93
  -2  -2  -3 4379.69   95.88
  -2   2  -3 4554.02   85.14
   3   3  -1   21.50    7.16
  -3  -3   1   29.02    4.10
  -3   3   1   16.45    3.82
   4   2  -3   79.57    7.14
  -4  -2   3   36.18    6.38
   4  -2  -3   55.99    6.86
   3   3  -2 1326.06   30.76
   3  -3  -2 1345.97   23.25
  -3  -3   2 1288.93   21.16
  -2   0  -4  237.45   10.76
   2   2  -5 9584.60  188.26
  -2   2   5 9479.43  162.04
   2   2  -5 9274.58  222.55
   4   0  -5    1.56    6.98
   3   3   0 1221.26   32.52
  -3  -3   0 1219.39   23.89
  -4   2   0  831.10   16.61
  -4  -2   0  801.73   20.87
  -1  -3  -3  183.24    8.99
  -1   3  -3  176.89    6.13
   1   3   3  214.99    7.92
   0   4   0 5349.52  124.04
   3   3  -3 5498.28  127.67
  -3  -3   3 5459.28   96.93
   2   0  -6 1141.18   28.38
  -1   3   4  267.61    7.13
   1  -3  -4  248.24    9.38
   1   3  -4  259.45    6.75
   1   3  -4  249.28    7.93
   4  -2  -4  167.06    9.01
   4   2  -4  153.48    8.91
   0   4  -1 2326.33   49.50
   0   4   1 2335.10   50.66
  -5  -1   2 6595.26  160.03
  -5   1   2 6492.80  155.01
  -3  -1  -3 1488.55   34.29
  -3   1  -3 1515.55   32.90
  -5   1   3 7647.31  190.73
   5  -1  -3 7572.69  202.36
  -5  -1   3 7671.60  193.54
   5   1  -3 7625.60  211.82
   0   2  -5    3.68    3.53
   0  -2  -5  -17.90    6.45
   0   2  -5    4.51    5.47
  -1  -1  -5 2771.85   66.11
  -1   1  -5 2905.16   62.80
  -5   1   113210.03  384.45
  -5  -1   113416.40  396.61
  -3   3  -1 6098.93  116.70
  -3  -3  -1 5984.54  134.73
  -4   0  -212945.52  381.93
   1  -1  -6   41.08    7.54
   1   1  -6   38.64    7.28
   3   1  -6 4207.29  101.95
   3  -1  -6 4364.04  104.69
   0   4   2 2633.17   55.57
   0   4  -2 2528.37   54.64
   0  -4  -2 2537.14   36.05
   5   1  -4  806.86   21.61
   5  -1  -4  865.86   22.52
  -4   2  -1 4655.44  100.02
  -4  -2  -1 4649.37  110.70
   3  -3  -4 3603.77   73.31
   3   3  -4 3518.69   75.94
   3   3  -4 3514.95   70.30
   2   4  -1  354.97   13.36
  -2   4   1  351.45   11.55
  -2  -4   1  340.73    6.69
   0   0  -6 3252.66   79.57
  -2   4   0 2140.20   46.22
   2   4   0 2227.99   52.37
   4   0  -612096.55  370.92
   2  -4  -2 2938.57   40.68
  -2   4   2 2696.48   63.50
   2   4  -2 2976.08   66.19
  -2  -2  -4  415.66   14.55
  -2   2  -4  433.82   14.98
   4  -2  -5 6947.78  181.24
   4   2  -5 6989.14  180.55
  -5   1   0 2027.13   49.85
  -5  -1   0 2131.99   49.45
   2   2  -6  372.13   12.46
   2  -2  -6  366.10   14.67
   2   2  -6  392.80    8.43
  -1   3  -4  710.76   15.56
   1   3   4  701.29   16.65
  -1  -3  -4  730.86   18.72
  -2   4  -1  252.94    4.63
   2   4   1  243.71   12.01
  -2  -4  -1  243.29    7.85
  -1   3   5  313.65    7.78
   1  -3  -5  298.04   12.05
   1   3  -5  295.19    9.18
   1   3  -5  299.56    8.96
   5   1  -5 4837.16  126.78
   5  -1  -5 4923.79  130.28
  -3   3  -2  927.96   17.07
  -3  -3  -2  930.20   21.28
   0   4  -3    4.99    3.09
   0   4  -3   11.65    6.55
   0  -4  -3   14.13    5.03
   0   4   3    4.63    5.55
   2   4  -3  451.11   14.32
   2   4  -3  455.34    9.19
  -2   4   3  454.05   12.60
   2  -4  -3  477.30   10.34
  -2   0  -5   -3.33    7.80
   3   3  -5  -10.83    5.56
   3  -3  -5   13.31    5.81
   3   3  -5   14.24    5.29
  -4  -2  -2   -1.96    6.97
  -3  -1  -4  422.32   16.93
  -3   1  -4  498.60   16.06
   2   0  -7    6.56    8.46
  -4   0  -3   -4.48    6.86
  -5   1  -1  115.73    9.61
  -5  -1  -1   94.77    9.78
  -6   0   3   20.53    7.32
  -6   0   2 2194.08   52.49
   0   2  -6  566.60   17.24
   0  -2  -6  564.86   19.10
   0   2  -6  562.40    9.82
  -2   4  -2 3046.54   44.26
   2   4   2 2959.38   72.60
   4  -2  -6 2723.03   67.82
   4   2  -6 2822.32   66.86
   3  -1  -7  944.47   28.64
   3   1  -7  969.04   26.50
   6   0  -4  711.84   25.29
  -6   0   4  717.65   21.52
  -2   4   4 1428.37   29.45
   2   4  -4 1391.31   33.38
   2   4  -4 1423.48   25.14
  -1   1  -6 4043.02   98.94
  -1  -1  -6 3944.36  101.96
   5   1  -6   54.16    9.79
   5  -1  -6   62.01   10.00
   4   0  -7   11.46    8.57
   1  -1  -7  152.06   11.31
   1   1  -7  133.32    3.40
   1   1  -7  147.59   10.41
  -6   0   1    9.74    8.26
   0   4  -4    3.51    4.06
   0   4  -4    3.88    6.20
   0  -4  -4    7.83    5.58
   0   4   4   12.50    5.61
  -5   3   2   10.63    5.68
  -5  -3   2   10.23    6.18
  -3  -3  -3  318.79   12.40
  -3   3  -3  306.72   11.20
  -5   3   3 1578.22   33.00
   5  -3  -3 1517.78   36.49
  -5  -3   3 1559.16   33.10
  -2  -2  -5 1525.04   39.60
  -2   2  -5 1569.15   40.69
   6   0  -5    1.02    8.74
  -1  -3  -5 1611.02   38.44
  -5  -3   1  285.10   11.71
  -5   3   1  287.28    9.60
   1   5   0  690.11   21.23
   0   0  -7   17.14    9.22
   1  -3  -6 1517.54   36.73
  -1   3   6 1558.36   26.94
   1   3  -6 1513.06   33.75
   1   3  -6 1503.57   29.79
  -1   5   1 3600.79   88.52
   1  -5  -1 3530.55   32.36
   1   5  -1 3622.06   93.22
   3   3  -6   43.17    5.72
  -3   3   6   12.99    4.50
   3  -3  -6   39.41    8.49
   3   3  -6   24.88    7.50
   2   2  -7 1129.38   28.24
   2  -2  -7 1090.11   30.92
   2   2  -7 1071.52   17.61
   4   4  -2 5115.09  145.13
  -4   4   2 4978.68   99.32
  -5  -3   4   10.14    6.23
   5  -3  -4    8.91    6.67
   5   3  -4   -6.25    8.24
  -4   2  -3  177.90    9.59
  -4  -2  -3  164.12   12.10
  -5  -1  -2  220.62   13.06
  -5   1  -2  230.26   12.31
  -4  -4   1  181.83    7.51
   4   4  -1  173.57   13.16
  -6   0   0 8922.75  270.00
  -6   2   3 1473.15   34.36
  -6  -2   3 1417.44   36.12
  -2  -4  -3 8812.90  220.74
  -2   4  -3 8739.82  179.02
   2   4   3 9039.72  264.04
  -4  -4   3  288.38    8.54
   4  -4  -3  298.10    9.61
   4   4  -3  301.85   14.49
  -1   5  -1  566.07   18.62
   1   5   1  568.65   18.58
  -6   2   2   46.18    6.79
  -6  -2   2   51.22    8.42
  -1   5   2 1604.13   39.13
   1   5  -2 1516.65   39.89
   2   4  -512201.81  309.57
   2   4  -512173.54  357.00
  -2   4   512157.41  338.31
   2  -4  -512244.55  340.74
  -6   2   4    4.55    6.77
   6  -2  -4   15.91    8.25
  -6  -2   4    4.50    6.46
   6   2  -4   10.02    9.99
  -5   3   0 2993.97   64.13
  -5  -3   0 3092.35   74.20
  -2   0  -613761.23  471.21
  -4   4   0   27.66    4.49
  -4  -4   0   39.86    6.42
   4   4   0   37.62   10.45
  -4   0  -4  655.33   22.41
  -3   1  -5  243.62   12.76
  -3  -1  -5  250.83   13.54
   4  -2  -7   29.67   10.05
   4   2  -7   23.05    8.10
   6   0  -6 9325.25  317.54
  -6  -2   1 3217.03   82.93
  -6   2   1 3186.75   77.59
   5  -1  -7   85.55   10.60
   5   1  -7   60.58   10.70
   4  -4  -4  476.77   14.81
   4   4  -4  498.95   14.21
   4   4  -4  519.39   17.10
   5   3  -5   67.47    8.31
   5  -3  -5   69.42    8.74
  -1   5  -2  818.06   26.61
   1   5   2  721.81   23.99
  -1  -5  -2  786.67   14.88
   2   0  -828721.08 1231.84
   1  -5  -3 5593.14  101.61
   1   5  -3 5598.23  154.23
   1   5  -3 5701.08   81.77
  -1   5   3 5787.09  149.89
   0   4   5  147.14    7.92
   0   4  -5  124.38    6.15
   0   4  -5  117.03    8.30
   0  -4  -5  138.89    9.81
   6   2  -5  599.99   20.80
   6  -2  -5  553.25   19.65
  -6  -2   5  576.94   17.19
   3  -1  -8 1742.56   50.64
   3   1  -8 1756.03   48.59
   0  -2  -7 9956.21  322.47
   0   2  -710183.27  307.58
  -3   3  -4 2458.29   57.43
  -3  -3  -4 2483.05   67.15
  -6   0  -1    5.95    8.86
   4   0  -8 2823.54   79.87
  -4  -4  -1 1371.82   34.79
  -4   4  -1 1376.69   26.19
  -5   3  -1 1052.38   24.71
  -5  -3  -1  979.09   28.38
  -6   2   0   -2.49    7.10
  -6  -2   0   11.97    8.14
  -3   5   1  592.40   18.07
   3   5  -1  598.70   21.09
  -3  -5   2  155.35    6.07
  -3   5   2  101.31   10.26
   3   5  -2  166.25   12.03
   3  -5  -2  152.57    6.20
  -1  -1  -7  581.89   20.80
  -1   1  -7  485.40   21.37
  -2  -4  -4  646.26   19.43
   2   4   4  623.03   22.27
  -2   4  -4  640.67   15.55
   3   3  -7 1086.32   28.80
   3  -3  -7 1070.96   30.64
   3   3  -7 1048.04   23.64
  -3   3   7 1054.58   17.99
   4  -4  -5  166.55   10.46
   4   4  -5  137.80    8.89
   4   4  -5  187.91   12.23
  -5   1  -3  126.62   10.41
  -5  -1  -3  116.52   11.09
   1  -1  -8  741.87   25.34
   1   1  -8  772.34   24.07
  -1  -3  -610514.01  327.76
  -1   3  -610791.75  313.12
   3   5   0 2414.83   73.78
  -3   5   0 2472.70   35.38
  -3  -5   0 2562.44   47.42
  -2   2  -6  708.39   26.39
  -2  -2  -6  778.14   27.60
  -7   1   3   20.75    8.46
  -7  -1   3    1.35    8.43
   5   3  -6  233.12   12.10
   5  -3  -6  215.98   12.32
  -4  -2  -4  584.40   21.55
  -4   2  -4  599.75   21.99
  -1  -5  -3   89.88    6.59
  -1   5  -3   55.03    8.70
   1   5   3   67.26    9.17
  -7   1   4  798.75   25.39
  -7  -1   4  799.35   25.82
   6   0  -7   26.53   11.18
  -3  -5   3    6.03    3.82
   3  -5  -3    9.97    4.69
   3   5  -3   24.83    8.40
  -3   5   3   12.74    6.55
   6  -2  -6 2039.75   60.41
   6   2  -6 2069.63   60.28
  -2   4   6 2005.33   41.45
   2   4  -6 1995.78   46.74
   2   4  -6 2033.10   44.82
   1  -3  -7   19.23    8.64
   1   3  -7   19.59    8.28
   1   5  -4 9857.21  192.35
   1  -5  -4 9696.74  231.25
   1   5  -4 9798.31  301.22
  -1   5   410007.52  293.78
  -7   1   2  704.90   24.34
  -7  -1   2  715.09   24.53
   2  -2  -8 3917.43  111.58
   2   2  -8 3984.38  105.70
   2   2  -8 3765.06   63.38
   7   1  -5 2544.20   76.93
   7  -1  -5 2713.41   86.37
  -7   1   5 2613.78   68.88
  -7  -1   5 2649.51   68.60
  -3  -5  -1 7079.97  166.54
   3   5   1 7166.90  226.72
   0   0  -8 6402.80  201.44
   5  -1  -8   -4.25    8.98
   5   1  -8   11.59    9.16
  -4   4  -2  625.46   16.08
  -4  -4  -2  641.06   20.82
  -6  -2  -1  942.77   31.46
  -6   2  -1  939.78   28.49
   4   2  -8  676.66   25.74
   4  -2  -8  591.29   23.38
  -7   1   1 1336.73   37.65
  -7  -1   1 1302.08   38.01
   3   5  -4    6.83    5.37
  -3  -5   4   11.32    3.80
   3  -5  -4    6.12    5.62
  -3   5   4   18.57    6.30
   3   5  -4    4.21    7.43
  -5   3  -2  124.91    9.57
  -5  -3  -2  144.78   11.45
  -6   0  -2   62.07   10.67
  -4   0  -5   16.08    9.45
   0   4   6 1741.05   39.70
   0  -4  -6 1795.69   45.93
   4   4  -6   51.29    8.75
  -4   4   6   52.02    5.96
   4  -4  -6   60.95    8.41
   4   4  -6   94.87    8.45
  -3  -1  -6  437.80   19.53
  -3   1  -6  394.67   17.51
  -2   0  -7  -11.89   10.69
   7  -1  -6  176.09   13.83
   7   1  -6  138.99   16.46
   6   2  -7 2794.39   90.12
   6  -2  -7 2812.57   83.53
   0   6   0 3960.22  110.62
  -3  -3  -5   11.78    8.60
  -3   3  -5   18.02    7.50
  -1   5  -4 7041.69  138.96
  -1  -5  -4 7298.20  179.61
   1   5   4 7186.16  220.89
  -1   5  -4 7136.95  213.62
   5   3  -7  647.33   24.26
   5  -3  -7  569.26   24.73
   1  -5  -5  421.97   12.56
   1   5  -5  415.03    9.93
   1   5  -5  421.89   15.88
  -1   5   5  413.68   14.70
   0   6  -1    8.85    8.31
   0   6   1    6.70    8.06
   0  -6  -1    6.29    1.97
   3   5   2 4110.62  123.16
  -3  -5  -2 4291.37   97.26
  -3   5  -2 4187.46   76.23
   2   0  -9    3.76   10.39
  -2  -4  -5   52.62    9.27
  -2   4  -5   44.14    6.96
   4   0  -9   25.27   12.16
   6   0  -8  371.26   19.74
  -7  -1   0    0.47    8.83
  -7   1   0    5.27    8.81
   3  -1  -9  115.66   12.25
   3   1  -9   88.60   11.89
  -5   1  -4  681.10   26.17
  -5  -1  -4  805.22   27.47
   3   5  -5  314.55   15.06
  -3   5   5  344.98   12.65
   3   5  -5  337.25   11.53
   3  -5  -5  383.23   12.56
   0  -2  -8  536.34   23.75
   0   2  -8  547.94   11.53
   0   2  -8  581.80   22.56
   3   3  -8 4478.93   98.90
   3  -3  -8 4599.59  129.85
  -3   3   8 4392.25   79.34
   3   3  -8 4430.46  124.82
  -2   4   7  234.70    8.34
   2  -4  -7  218.32   12.44
   2   4  -7  237.37   10.41
   2   4  -7  228.78   10.44
   0   6  -2 1051.50   33.06
   0  -6  -2 1043.79   15.19
   0   6   2 1073.55   30.59
  -4  -4  -3  836.01   24.96
  -4   4  -3  788.90   19.73
  -6  -2  -2  482.96   20.02
  -6   2  -2  388.73   17.68
  -2   6   1 3700.72  105.50
   2   6  -1 3634.88  107.11
  -6   4   3   47.67    6.47
  -6  -4   3   84.97    7.97
  -4   2  -5 3863.48  106.19
  -4  -2  -5 3844.35  116.06
  -6  -4   2   26.94    7.46
  -6   4   2   23.52    7.02
  -1   3  -7   93.12   10.78
  -1  -3  -7   60.85   11.45
  -2   6   0 1623.12   47.34
   2   6   0 1508.60   47.60
  -2  -6   0 1548.76   23.77
  -2  -6   2 1790.57   22.39
  -2   6   2 1912.54   50.40
   2   6  -2 1786.36   51.60
   2  -6  -2 1688.50   22.56
   7   1  -7 1202.81   42.32
   7  -1  -7 1164.58   43.61
  -1   1  -8  424.77   20.98
  -1  -1  -8  476.62   21.96
   6  -4  -4  331.14   16.82
  -6  -4   4  365.85   12.70
  -6   4   4  368.53   12.15
  -5  -3  -3  696.88   24.47
  -5   3  -3  731.81   23.25
  -2   2  -7 1495.98   44.43
  -2  -2  -7 1568.54   50.30
   1  -3  -8  555.67   21.20
   1   3  -8  590.80   22.68
  -7  -3   3   75.94    9.41
  -7   3   3   48.10    7.54
  -6   0  -3    2.97    9.92
   1  -1  -9  255.51   16.04
   1   1  -9  257.75   15.09
  -7   3   4   73.52    7.65
  -7  -3   4   87.43   10.41
   4  -4  -7  186.54   11.91
   4   4  -7  191.33   10.12
   4   4  -7  177.52   11.27
  -8   0   441620.79 2254.05
  -6  -4   1  182.53   13.09
  -6   4   1  162.36    8.70
   5   1  -9   70.91   11.62
   5  -1  -9   70.45   12.02
  -8   0   3  103.89   14.15
  -7  -3   2  105.54    9.96
  -7   3   2   78.48    8.83
   2   6   1 3299.37   97.22
  -2   6  -1 3224.72   93.18
  -2  -6  -1 3129.19   56.27
   5   5  -2  480.61   23.76
  -3  -5  -3  979.54   30.09
  -3   5  -3 1099.97   22.20
   3   5   3 1037.55   36.62
   0   6   3  437.90   17.63
   0   6  -3  433.70   20.18
  -2  -6   3 3167.24   42.47
   2   6  -3 3098.59   91.27
  -2   6   3 3124.75   89.62
   2  -6  -3 3050.57   51.09
   2   2  -9 2783.90   81.73
   2  -2  -9 2748.52   84.13
   2   2  -9 2666.11   43.01
   5   5  -3 2746.31   89.25
  -5  -5   3 2716.92   60.88
  -5   5   3 2734.13   57.58
   8   0  -5  117.74   18.95
  -8   0   5  122.78   14.67
  -4   2   9 3999.47   58.23
   4  -2  -9 4386.93  130.50
   4   2  -9 4204.94  123.35
   6  -2  -8  325.69   19.18
   6   2  -8  368.67   18.98
  -7   1  -1  256.39   15.67
  -7  -1  -1  249.39   17.29
   6  -4  -5  211.95   12.36
   6   4  -5  217.63   13.33
  -6  -4   5  217.08   10.39
  -1  -5  -5 7277.53  213.02
  -1   5  -5 7807.66  241.90
   1   5   5 7686.63  227.92
  -7  -3   5 1493.08   41.24
  -7   3   5 1425.91   36.80
   7  -3  -5 1489.22   49.37
  -8   0   2 3025.03   95.43
  -5  -5   1  613.92   20.26
  -5   5   1  631.70   14.89
   5  -3  -8  182.33   14.31
   0   4  -7  995.18   25.92
   0   4   7 1105.28   24.75
   0   4  -7 1046.85   28.28
   0  -4  -7 1146.68   33.02
   1   5  -6  127.22   11.04
   1  -5  -6  160.92   11.12
   1   5  -6  125.57    7.90
  -1   5   6  145.61    8.47
   3   5  -6 3158.13   81.16
  -3   5   6 3045.21   74.63
   3   5  -6 3038.49   68.62
   3  -5  -6 3022.08   76.32
   5   5  -4  635.92   26.97
  -5  -5   4  700.64   17.84
   5  -5  -4  711.31   20.20
  -7  -3   1 1357.21   42.11
  -7   3   1 1368.26   38.35
  -4   0  -6 7993.13  267.71
  -6  -4   0 1947.88   57.38
  -6   4   0 2045.85   50.64
   0   0  -9   24.71   11.81
   8   0  -6   32.11   12.09
  -8   0   6   50.81   10.15
  -2   6  -2  276.39   14.94
  -2  -6  -2  287.46    9.93
   2   6   2  290.12   16.45
   6   0  -9   57.30   12.73
  -3   3  -6  540.98   21.98
  -3  -3  -6  566.14   23.18
  -5   5   0  344.85   11.76
  -5  -5   0  359.77   14.30
  -2   6   4  231.03   12.66
   2   6  -4  268.64    6.79
   2  -6  -4  281.24    8.96
   2   6  -4  268.68   14.25
  -2  -6   4  257.84    5.46
  -3  -1  -7   81.70   12.64
  -3   1  -7   81.60   11.97
  -2   4  -6 2347.76   60.49
  -2  -4  -6 2296.22   68.42
   7  -1  -8  461.54   24.00
   7   1  -8  471.24   25.09
   7   3  -6  705.48   27.60
   7  -3  -6  663.86   25.08
  -7  -3   6  667.63   22.35
  -8   0   1   44.77   11.79
  -4  -4  -4 2807.35   84.73
  -6   2  -3  104.58   11.37
  -6  -2  -3   95.57   11.35
   6   4  -6  680.61   24.82
  -6  -4   6  672.25   20.76
   6  -4  -6  728.83   24.69
  -8   2   4  265.47   16.88
  -8  -2   4  284.05   14.80
  -8  -2   3  859.50   30.56
  -8   2   3  868.83   29.14
  -2   0  -8  933.28   35.64
   0   6  -4 2319.84   32.14
   0   6   4 2379.75   64.37
   0   6  -4 2359.49   66.83
   0  -6  -4 2336.00   47.41
   5   5  -5  756.57   24.88
   5  -5  -5  734.01   23.21
  -5  -5   5  780.34   20.05
   5   5  -5  775.04   28.08
  -5  -1  -5  247.31   16.75
  -5   1  -5  261.57   15.52
   2  -4  -8 1006.71   35.21
  -2   4   8  987.99   20.36
   2   4  -8  971.41   24.22
   2   4  -8  994.17   27.61
   8  -2  -5   -2.05   11.30
  -8  -2   5   12.01    8.69
  -8   2   5    3.91    8.29
   4   0 -10 1884.94   63.05
  -7   3   0   97.36    9.83
  -7  -3   0  102.07   12.45
   3   3  -9  188.36   12.45
   3  -3  -9  150.99   13.85
  -3   3   9  147.29    4.91
   3   3  -9  147.01    7.95
  -5  -3  -4 3065.26   97.03
  -5   3  -4 2975.22   80.26
  -8   2   2   77.87   10.77
  -8  -2   2   74.20   11.57
   3   1 -10  362.17   19.03
   3  -1 -10  365.29   21.19
   2   0 -10    3.25   10.26
  -3   5  -4  869.22   21.95
  -3  -5  -4  871.84   26.08
   8   0  -7  -13.14   12.44
  -6  -4  -1 2892.17   84.15
  -6   4  -1 2882.29   76.25
  -7  -1  -2  208.93   16.46
   4   4  -8  505.81   18.14
   4   4  -8  540.63   16.43
   4  -4  -8  507.15   20.96
  -4   6   2 2005.82   34.41
   4   6  -2 1885.92   64.16
  -4  -6   2 2038.53   40.37
  -4   2  -6   99.50   11.35
  -4  -2  -6  109.96   13.42
  -5  -5  -1  124.11   11.45
  -5   5  -1  146.89    7.64
   4   6  -1   11.50   10.81
  -4  -6   1   25.67    5.37
  -6   0  -4 3306.27  103.84
   0  -2  -9  983.37   35.53
   0   2  -9  920.90   18.01
   0   2  -9 1018.27   34.79
  -2  -6  -3 1317.88   32.69
   2   6   3 1311.11   40.80
  -2   6  -3 1344.65   42.52
   4   6  -3  342.13   19.28
  -4   6   3  366.04   17.27
   4  -6  -3  359.58   10.75
  -8  -2   6  288.76   14.80
   8  -2  -6  281.82   19.12
   8   2  -6  349.21   22.57
  -8   2   6  320.65   15.07
   6   2  -9  412.46   22.59
   6  -2  -9  450.03   23.20
  -8   0   0 3345.11  110.81
   7   3  -7   62.85   14.66
   7  -3  -7   69.55   12.23
  -1  -3  -8  425.78   21.32
  -1   3  -8  409.13   18.89
  -3   5   7 3197.84   80.69
   3  -5  -7 3359.24   88.67
   3   5  -7 3224.62   80.61
   3   5  -7 3234.41   89.91
  -2   6   5  921.05   27.08
   2   6  -5  893.17   29.82
   2  -6  -5  939.97   23.09
   2   6  -5  898.31   18.45
   1   5   6  155.25   10.87
  -1   5  -6  141.59    9.73
  -1   5  -6  163.49   11.36
  -4  -6   0  577.01   16.27
  -4   6   0  618.15   12.55
  -8   2   1  788.12   28.89
  -8  -2   1  823.06   31.48
   5  -1 -10  745.22   31.73
   5   1 -10  808.02   31.30
   5   5  -6 4924.71  138.89
   5  -5  -6 4901.44  137.02
   5   5  -6 4871.47  156.19
  -5  -5   6 4906.45  122.89
   1   3  -9  415.31   18.77
   1   3  -9  421.34   11.89
   1  -3  -9  466.12   23.82
   6   4  -7 4646.83  139.73
   6  -4  -7 4654.07  144.84
  -1   5   7 2303.02   57.67
   1   5  -7 2270.22   52.67
   1  -5  -7 2103.57   63.10
   1   5  -7 2376.38   58.95
   5  -3  -9  108.93   15.27
   5   3  -9  126.63   12.48
  -2   2  -8  395.71   21.25
  -2  -2  -8  449.72   22.80
   4   6  -4  341.07   18.53
  -4   6   4  380.97   17.55
   4  -6  -4  345.73   11.42
  -1  -1  -9 3375.37  121.48
  -1   1  -9 3732.65  126.41
  -7  -3  -1  329.42   18.24
  -7   3  -1  270.36   15.74
   4   2 -10 1096.00   37.47
   4  -2 -10 1160.35   41.47
   0  -6  -5   31.17    7.62
   0   6  -5    9.16    4.58
   0   6  -5   24.36    8.52
   0   6   5   12.34    8.09
   7  -1  -9 1388.76   52.48
   7   1  -9 1400.29   52.67
   1   1 -10   71.78   12.19
   1  -1 -10   94.45   13.83
   0   4  -8  499.72   20.29
   0  -4  -8  548.96   24.14
   0   4  -8  536.21   17.51
  -1   7   0  903.73   31.73
   1   7   0  906.31   31.66
  -1   7   1   84.46   11.07
   1   7  -1   60.00   10.78
   2  -2 -10  209.79   16.88
   2   2 -10  185.87   15.25
  -8  -2   7 2063.07   62.02
   8  -2  -7 2029.64   72.00
   8   2  -7 2123.32   74.73
   8   0  -8 1357.93   55.19
   6   0 -1010333.63  414.72
  -4   6  -1 1210.40   21.73
   4   6   1 1148.44   43.60
  -5  -5  -2 3092.03   82.66
  -5   5  -2 2971.24   71.23
  -6   4  -2   84.70   10.92
  -6  -4  -2   78.84   10.60
  -6   2  -4   29.14   12.17
  -6  -2  -4   41.69   11.86
  -4   4  -5   86.53   10.66
  -4  -4  -5   39.26   11.21
   1   7   1   75.50   11.55
  -1   7  -1   74.99   11.31
  -1   7   2  182.60   14.22
   1   7  -2  208.17   14.50
  -4   0  -7    4.42   10.22
  -8  -2   0   11.19    9.59
  -8   2   0    1.64    9.67
  -2  -6  -4    4.51    7.92
  -2   6  -4   -2.88    4.52
   2   6   4    1.96   10.51
  -2   6  -4    0.66    8.86
  -4   6   5  159.03   10.99
  -4  -6   5  173.11    7.27
   4   6  -5  170.00    9.94
   4   6  -5  147.48   14.18
   4  -6  -5  188.30    8.90
  -2  -4  -7   45.83   11.71
  -2   4  -7   37.84   11.06
  -3  -3  -7  271.79   17.88
  -3   3  -7  253.59   16.47
  -8   0  -1  -13.44   11.45
   7   3  -8   35.07   11.98
   7  -3  -8   39.73   12.63
  -9   1   4 2564.82   81.28
  -9  -1   4 2540.36   86.29
  -7   1  -3   -5.67   13.14
  -7  -1  -3   32.61   11.86
  -3   5  -5 1969.50   50.71
  -3  -5  -5 1955.58   58.60
  -9  -1   5  712.64   29.45
  -9   1   5  795.26   29.18
   2   6  -6   51.46    9.30
   2  -6  -6   82.68    8.85
  -2   6   6   44.36    9.30
   2   6  -6   52.34    6.44
   5   5  -7    3.00    9.04
   5  -5  -7   14.35    8.81
  -5   5   7   14.31    7.62
   5   5  -7   13.96    9.07
  -9  -1   3  274.63   18.95
  -9   1   3  301.52   19.13
   0   0 -10 2827.10  101.36
  -5  -3  -5    3.16   10.68
  -1   7  -2 1031.76   36.15
   1   7   2 1038.87   35.76
  -1  -7  -2 1022.19   18.27
  -5  -1  -6  450.09   23.93
  -5   1  -6  429.08   23.05
   2   4  -9  357.38   16.21
   2  -4  -9  346.05   18.61
   2   4  -9  375.42   12.66
  -2   4   9  366.85   10.23
  -3  -1  -8   30.70   13.80
  -3   1  -8   46.49   12.96
   4   4  -9  758.03   22.30
   4   4  -9  786.65   28.65
  -4   4   9  746.96   17.39
   4  -4  -9  792.90   32.16
   6  -4  -8  436.37   21.81
   6   4  -8  462.06   21.04
  -1   7   3  207.48   14.13
   1  -7  -3  221.14    6.62
   1   7  -3  168.79   14.71
  -9   1   6   81.16   11.52
  -9  -1   6   51.53   11.06
   9  -1  -6  103.52   14.89
   3  -5  -8  697.16   25.48
  -3   5   8  689.26   19.08
   3   5  -8  708.73   23.16
   3   5  -8  697.52   21.54
   3   3 -10   53.44    6.16
   3  -3 -10   88.59   15.28
  -3   3  10   76.32    3.67
   3   3 -10   84.66   11.42
  -4   6  -2 2256.59   47.36
  -4  -6  -2 2362.10   63.64
   4   6   2 2397.73   82.08
   8  -2  -8  693.86   33.50
   8   2  -8  773.71   35.34
  -7   3  -2  499.18   24.55
  -7  -3  -2  515.91   24.88
  -9  -1   2  448.41   23.59
  -9   1   2  435.86   21.62
   6  -2 -10 1822.75   68.35
   6   2 -10 1925.10   72.62
   4   0 -11   12.59   12.15
  -6   0  -5   26.56   11.68
  -2   0  -9  -12.26   12.00
   3   7  -1  236.05   16.63
  -3   7   1  227.38   15.37
  -3  -7   1  186.31    7.00
  -3  -7   2  203.86    6.77
  -3   7   2  175.92    4.72
   3   7  -2  196.71   15.76
  -3   7   2  199.83   14.23
  -1  -5  -7   31.86    9.57
   1   5   7    3.15    7.54
  -1   5  -7   -3.60    8.80
  -1   5  -7   -2.50    8.23
   0   6  -6  435.04   18.01
   0  -6  -6  448.94   18.62
   0   6  -6  419.90   11.91
   8   0  -9   20.18   13.21
  -4  -2  -7  952.62   38.34
  -4   2  -7  976.99   35.71
  -4   6   6  885.76   28.11
   4   6  -6  934.66   32.01
   4   6  -6  928.51   24.78
   3   1 -11 1765.54   64.69
   3  -1 -11 1990.24   69.29
  -5   5  -3 2683.38   69.92
  -1   5   8  192.40   11.03
   1   5  -8  202.53   11.18
   1   5  -8  199.29   10.87
   1  -5  -8  220.09   13.92
  -8  -2  -1  140.80   16.28
  -8   2  -1  119.15   13.94
  -3   7   0  303.20   18.66
  -3  -7   0  287.62   10.06
   3   7   0  313.62   19.40
  -7   5   3   42.11    7.04
  -7  -5   3   44.91    8.92
  -5   3  10  261.68    7.35
   5  -3 -10  318.58   19.05
   5   3 -10  240.74   17.11
   7   1 -10  409.01   25.81
   7  -1 -10  484.00   26.83
   2   0 -11    8.45   12.87
  -1  -7  -3 1855.06   37.29
  -1   7  -3 1865.69   58.10
   1   7   3 1823.34   58.89
  -6   4  -3   19.47    9.91
  -7   5   4  348.64   13.34
  -7  -5   4  347.86   17.34
  -9  -1   7  245.69   16.23
  -9   1   7  178.00   14.00
   9   1  -7  238.79   20.99
   9  -1  -7  214.05   18.66
   3   7  -3 1335.04   46.73
   3  -7  -3 1332.71   23.39
  -3   7   3 1451.58   45.10
  -3  -7   3 1319.66   21.80
  -8  -4   4 1772.43   55.69
  -1   7   4  228.97   15.00
   1  -7  -4  253.24    9.13
   1   7  -4  258.35   15.73
  -8   4   3  429.68   17.96
  -8  -4   3  376.35   19.55
  -7   5   2  596.25   19.64
  -7  -5   2  583.67   22.24
   5   1 -11   75.77   14.12
   5  -1 -11   76.34   14.24
   0   2 -10  148.80   16.53
   0  -2 -10  145.79   18.60
  -1   3  -9 1867.84   59.81
  -1  -3  -9 1753.89   66.53
  -9   1   1  935.60   39.07
  -9  -1   1  963.23   38.17
  -2   6  -5  182.53    8.51
  -2  -6  -5  160.24   11.92
  -2   6  -5  151.00   13.17
  -8  -4   5  437.56   18.30
  -8   4   5  447.81   19.56
  -8   0  -2  501.08   26.54
   7   3  -9  173.35   17.97
   7  -3  -9  109.20   15.35
  -7  -5   5   12.28    7.14
  -7   5   5   22.54    7.78
   7  -5  -5    4.14    9.32
   1  -3 -10 6293.97  223.24
   1   3 -10 6185.49  207.89
   1   3 -10 5965.30  143.80
  -8   4   2  263.83   16.28
  -8  -4   2  246.12   16.61
   3   7   1  415.54   20.48
  -3   7  -1  317.97   19.33
  -3  -7  -1  334.23   11.55
   5   5  -8   -1.26    9.66
  -5   5   8    1.12    5.92
   5  -5  -8    0.01   10.67
   5   5  -8   36.08    9.80
   2  -6  -7  451.34   18.66
   2   6  -7  443.77   17.77
   2   6  -7  391.88   12.55
  -2   6   7  406.21   15.28
   4  -2 -11  234.67   19.64
   4   2 -11  224.47   17.74
  -6  -2  -5  839.56   35.98
  -6   2  -5  858.57   34.12
  -2  -2  -9    2.96   12.21
  -2   2  -9   21.33   12.24
   6   0 -11    1.42   12.80
  -7  -5   1 1210.21   39.70
  -7   5   1 1120.88   31.93
  -3  -7   4 1419.82   24.11
  -3   7   4 1534.23   50.45
   3  -7  -4 1480.70   29.03
   3   7  -4 1508.51   51.84
  -4   4  -6   19.39    9.53
  -4  -4  -6   15.53   11.03
  -4   6  -3  201.91    9.86
  -4  -6  -3  199.72   14.51
  -6  -6   3 1277.89   36.32
  -6   6   3 1354.05   31.35
   6   6  -3 1308.01   53.60
   0  -4  -9   10.38   12.55
   0   4  -9   23.13    9.00
  -6   6   2 1004.24   25.14
  -6  -6   2  946.48   30.15
  -8  -4   6  116.06   11.23
  -8   4   6  149.27   10.60
   8  -4  -6  109.58   14.34
   8  -2  -9  167.86   19.03
   8   2  -9  170.98   21.05
   6   4  -9  320.71   18.66
   6  -4  -9  326.20   20.27
  -7   1  -4  222.86   17.41
  -7  -1  -4  219.49   18.89
  -1   1 -10 1831.21   68.16
  -1  -1 -10 1680.24   67.96
  -3   5  -6  303.43   15.94
  -3  -5  -6  259.85   18.98
  -6  -6   4 1101.78   31.04
  -6   6   4 1098.05   27.75
   6   6  -4 1089.55   51.32
   9   1  -8  100.23   16.79
   9  -1  -8   51.61   16.49
  -9  -3   4  224.26   16.60
   7  -5  -6   -0.97   10.60
  -8  -4   1  150.45   15.43
  -8   4   1  218.35   14.97
   2   2 -11  389.98   22.41
   2  -2 -11  375.00   23.51
  -7  -3  -3   53.42   13.16
  -7   3  -3   33.17   10.91
   1   1 -11 1052.98   40.29
   1  -1 -11  993.36   43.19
   4   6  -7   81.89   11.75
   4   6  -7  115.09    9.85
  -4   6   7   97.70    9.93
  -9   3   5   29.17    8.69
  -9  -3   5  -27.50    9.63
  -1   7  -4 1726.90   58.22
  -1  -7  -4 1732.31   42.21
   1   7   4 1922.08   63.39
  -6  -6   1 1090.34   34.94
  -6   6   1  975.66   26.09
  -2   4  -8  560.16   24.03
  -2  -4  -8  609.97   28.79
  -9  -3   3  407.02   20.76
  -9   3   3  387.55   22.81
   1   7  -5 1291.78   43.93
  -1   7   5 1234.20   39.21
  -3  -7  -2   24.74    6.85
  -3   7  -2    7.48   11.19
   3   7   2   38.43   12.35
  -9  -1   0  104.76   15.62
  -9   1   0  101.97   14.68
  -5  -3  -6   -2.22   11.68
  -3  -3  -8 4789.51  189.79
  -3   3  -8 4753.13  166.97
  -4   0  -8  594.66   35.29
  -8  -2  -2  248.59   20.36
  -8   2  -2  279.92   18.87
   4  -4 -10  572.97   30.18
   4   4 -10  538.00   16.03
   4   4 -10  556.78   25.72
  -4   4  10  538.85   12.86
   8   0 -10 1483.68   64.82
  -7   5   0 1166.64   33.58
   3   5  -9   18.52    8.56
  -3   5   9   19.54    6.27
   3  -5  -9    5.38   10.14
   3   5  -9   55.00    7.54
  -6  -6   5  727.19   20.50
   6   6  -5  723.56   33.80
  -5  -5  -4   68.67   12.65
  -5   5  -4  103.88   10.11
  -9  -3   6  127.81   12.37
   9  -3  -6  137.88   16.33
  -9   3   6   96.76   13.22
  -3   7   5   72.00   13.06
   3   7  -5  105.86   13.46
  -3  -7   5   91.05    4.84
   3  -7  -5  103.94    7.86
   0  -6  -7 1573.83   46.61
   0   6  -7 1582.48   45.45
   0   6  -7 1469.32   33.60
   0   6   7 1521.40   43.83
  -2   4  10   52.78    5.77
   2   4 -10   56.82    6.41
   2   4 -10   60.82   11.08
   2  -4 -10   90.17   15.25
   8  -4  -7    9.48   11.51
  -8  -4   7   25.71    8.96
  -5   1  -7  952.14   39.80
  -5  -1  -7  998.34   38.59
  -9   3   2  805.40   31.28
   6   2 -11  857.84   38.17
   6  -2 -11  869.89   38.59
  -6  -4  -4 1252.03   46.33
  -6   4  -4 1226.03   42.53
  -6   6   0  200.31   11.06
  -6  -6   0  207.49   14.98
 -10   0   5  -10.13   11.44
 -10   0   4 1432.12   55.97
  -6   0  -6  188.80   20.43
  -8  -4   0  482.59   29.11
  -8   4   0  462.04   23.28
  -7  -5   7  366.64   15.45
   7   5  -7  382.61   22.90
  -3   1  -9  563.63   29.82
  -3  -1  -9  623.74   33.66
  -1  -5  -8 2983.46  101.82
  -1   5  -8 2823.42   82.19
  -1   5  -8 2777.03   80.49
   3  -3 -11 1424.02   54.50
   3   3 -11 1382.50   49.31
   3   3 -11 1410.39   29.37
  -8   0  -3   -7.46   13.22
   7   1 -11  554.96   32.26
   7  -1 -11  569.79   31.70
   0   0 -11   29.03   14.71
 -10   0   6  897.31   36.23
   2   6   6  548.04   24.79
  -2  -6  -6  545.50   25.91
  -2   6  -6  541.45   17.88
  -2   6  -6  572.53   24.19
   7  -3 -10 1093.86   44.57
   7   3 -10 1031.70   44.16
 -10   0   3   35.23   13.06
  -4  -6  -4  181.98   15.76
  -4   6  -4  210.22   11.43
   1   5  -9 1994.04   59.72
   1  -5  -9 2064.97   67.32
   1   5  -9 2016.78   54.56
  -9   3   7   -1.57    9.26
  -9  -3   7   10.73    9.32
   9   3  -7   11.35   13.38
   9  -3  -7    3.27   12.82
   0   8   0   35.55   11.11
   6   6  -6   89.06   15.08
   6  -6  -6  139.14   12.59
  -6  -6   6  125.87    9.69
   9  -1  -9   36.10   15.12
   9   1  -9   54.40   16.12
   5   5  -9  391.45   19.05
   5   5  -9  413.84   18.38
  -5   5   9  433.44   15.21
   5  -5  -9  426.60   21.48
   4   0 -12 1967.31   78.21
   5   3 -11   -5.42   11.31
   5  -3 -11   41.69   12.78
   0   8   1  283.08   22.00
   0   8  -1  280.13   18.89
   5   7  -2  577.55   29.82
  -5  -7   2  594.23   17.44
  -5   7   2  484.72   26.54
  -5   7   2  558.54   13.48
  -3   7  -3 1825.27   61.34
   3   7   3 1749.06   63.65
  -3   7  -3 1627.04   28.09
  -9   3   1   71.67   11.66
  -9  -3   1   57.46   13.28
   2   6  -8  700.90   24.72
   2   6  -8  718.47   20.32
   2  -6  -8  747.04   26.33
  -2   6   8  790.26   22.31
  -4   2  -8  750.06   31.31
  -4  -2  -8  702.01   34.31
   5   7  -3  216.97   18.52
  -5   7   3  179.40    8.18
  -5  -7   3  219.36   10.13
  -5   7   3  196.01   15.74
  -7   5  -1  303.93   16.55
  -7  -5  -1  322.80   19.71
   8  -2 -10  244.14   23.73
   8   2 -10  336.41   27.22
  -2   0 -10   -0.42   14.24
   1   7   5  120.13   13.02
  -1   7  -5  116.99    5.55
  -1   7  -5  115.26   13.36
  -1  -7  -5  136.52   10.92
  -9  -1  -1  502.29   29.93
  -9   1  -1  474.71   27.85
  -5   7   1   75.96   11.31
   5   7  -1   99.96   16.04
  -5  -7   1   78.16    9.57
  10   0  -7    7.78   13.73
 -10   0   7    4.94    9.71
   1   7  -6   11.64   10.18
  -1   7   6   10.07   10.02
   1  -7  -6   37.71    8.30
   1   7  -6   13.04    4.75
  -3   7   6  922.97   30.18
   3   7  -6  891.49   21.40
  -3  -7   6  887.71   17.80
   3   7  -6  935.10   33.88
   3  -7  -6  919.33   26.32
   8  -4  -8    9.37   13.78
  -8  -4   8   -3.23    8.80
   8   4  -8   12.41   12.13
   3   1 -12  704.90   34.87
   3  -1 -12  848.27   39.64
  -6  -6  -1  563.82   25.41
  -6   6  -1  638.80   18.76
   4   6  -8  199.36   13.06
  -4   6   8  210.22   11.05
   4  -6  -8  222.86   14.36
   4   6  -8  239.44   14.58
  -6   4  10  108.83    7.22
   6  -4 -10   87.22   15.07
   6   4 -10   72.26   13.45
 -10   0   2  389.22   25.23
   5  -1 -12   30.97   13.91
   0   8  -2  724.57   33.19
   0   8   2  773.54   32.16
  -5   7   4   21.83   13.03
   5  -7  -4   45.40    7.31
   5   7  -4   27.82   13.53
  -5   7   4   29.11    5.73
  -5  -7   4   35.92    6.75
  -2   8   1  764.49   33.04
   2   8  -1  763.78   34.24
 -10   2   5  317.01   19.27
 -10  -2   5  302.70   20.37
 -10   2   4   81.14   13.01
 -10  -2   4   81.59   14.32
  -6  -2  -6  305.90   24.12
  -6   2  -6  321.43   23.02
  -6   2  -6  300.14   20.74
   2   8   0  168.13   16.45
  -2   8   0  162.84   15.95
  -7  -3  -4  272.60   19.98
  -7   3  -4  248.86   18.30
   2   0 -12 1273.13   53.42
  -4  -4  -7  123.51   16.28
  -4   4  -7   86.52   13.56
  -1  -3 -10  287.76   23.54
  -1   3 -10  329.65   21.92
  -1   3 -10  299.63    9.97
  -7   1  -5   67.57   14.54
  -7  -1  -5   69.09   15.13
  -2   8   2  208.89   17.69
   2   8  -2  203.70   17.57
  -5   7   0  204.66    8.87
  -5  -7   0  209.45   10.58
   5   7   0  195.53   20.54
  -8  -2  -3 1034.79   45.74
  -8   2  -3 1219.42   47.91
   9  -3  -8    4.20   13.65
   9   3  -8   16.11   13.56
  -9  -3   8    3.60   10.16
  -3   5  -7 1635.57   56.84
  -3  -5  -7 1695.14   64.15
  -8   4  -1   57.76   11.68
  -8  -4  -1   48.70   14.10
   0   2 -11  280.98   21.53
   0  -2 -11  355.90   25.50
   0   2 -11  299.36    9.08
 -10  -2   6  249.22   16.76
 -10   2   6  261.01   16.80
   7   5  -8  833.96   33.70
  -7  -5   8  895.24   28.28
   7  -5  -8  871.21   34.26
 -10  -2   3  705.21   37.37
 -10   2   3  718.00   30.86
  -6  -6   7  210.48   11.98
   6   6  -7  222.23   18.21
  -6   6   7  213.35   15.02
   6   6  -7  270.61   16.56
   6  -6  -7  249.07   14.74
   1   3 -11   36.75    6.17
   1   3 -11   51.51   14.27
   1  -3 -11   16.67   14.96
   8   0 -11  -15.28   15.25
   4  -2 -12   11.35   13.28
   4   2 -12   -4.23   12.76
   2   8   1 1342.77   48.89
  -2   8  -1 1267.14   49.20
  -5  -7   5  838.27   21.54
   5   7  -5  841.13   36.96
  -5   7   5  882.93   32.25
   0  -4 -10  667.53   36.53
   0   4 -10  702.43   21.58
   0   4 -10  663.15   31.69
  -5   5  -5   12.75   10.71
  -5  -5  -5    7.42   11.58
  10   0  -8  562.00   38.04
 -10   0   8  641.39   30.53
  -9   3   0  306.32   20.48
  -9  -3   0  311.69   21.99
   0  -8  -3 1638.61   28.76
   0   8   3 1814.83   61.69
  -2   8   3  982.21   43.45
   2   8  -3  970.03   39.94
  -2   2 -10   95.13   17.57
  -2  -2 -10  145.42   19.10
 -10   0   1    1.09   11.93
  10  -2  -7  170.28   19.87
 -10  -2   7  181.61   15.62
 -10   2   7  186.23   14.28
   0   6   8   29.02    8.37
   0   6  -8    2.87    8.31
   0   6  -8   20.60    8.79
  -3   5  10 1560.95   36.38
   3   5 -10 1602.75   51.38
   3  -5 -10 1784.53   59.10
   3   5 -10 1576.21   44.77
   9   1 -10   22.83   15.11
   9  -1 -10   13.35   15.65
   3   7   4   64.64   13.28
  -3   7  -4   60.04   13.35
  -3  -7  -4   43.23    9.71
  -3   7  -4   52.77    6.22
  -7   5  -2  433.92   21.77
  -7  -5  -2  369.44   21.02
  -5   3  -7  637.76   31.46
  -5  -3  -7  523.49   29.83
 -10   2   2  280.91   19.89
 -10  -2   2  249.29   21.29
   4   4 -11    2.16    6.51
  -4   4  11   -2.04    3.98
   4  -4 -11   15.37   12.31
   4   4 -11    4.55   10.81
  -6   4  -5   74.66   13.46
  -6  -4  -5  126.02   16.40
  -2  -4  -9  490.79   29.27
  -2   4  -9  455.73   24.91
  -5  -7  -1 1331.60   39.56
  -5   7  -1 1379.37   29.04
   5   7   1 1127.42   56.48
  -6  -6  -2   85.45   14.27
  -6   6  -2   97.41    9.09
  -4  -6  -5 1337.03   48.23
  -4   6  -5 1417.61   40.51
  -1   1 -11   61.65   17.22
  -1  -1 -11   74.29   18.11
   8   4  -9  -24.28   12.23
   8  -4  -9   24.31   12.49
   2   8   2  986.05   39.50
  -2  -8  -2  938.93   20.53
  -2   8  -2  960.10   42.80
  -8   0  -4 1353.20   55.46
   2   2 -12   92.47   15.76
   2  -2 -12   98.18   19.69
  -3   3  -9   -4.51   12.44
  -3  -3  -9  -14.18   14.89
   3   7  -7    1.10   10.08
  -3   7   7   11.45    9.39
   3  -7  -7   -7.55    8.96
   6  -2 -12  663.73   33.95
   6   2 -12  604.02   32.50
  -9   1  -2   95.73   16.97
  -9  -1  -2   99.70   17.40
  -2   6  -7  448.74   21.76
  -2  -6  -7  479.73   26.55
  -2   6  -7  456.55   18.67
   7   3 -11  207.00   19.11
   7  -3 -11  160.22   19.70
  -2   8   4 1000.09   37.08
   2   8  -4  923.37   40.78
   2  -8  -4  903.77   18.71
   1   7   6 2599.60   90.64
  -1   7  -6 2722.57   91.04
  -1   7  -6 2493.67   54.23
  -1  -7  -6 2713.37   75.10
   1  -1 -12    0.33   13.59
   1   1 -12   -5.97   13.62
  -4   0  -9  -23.08   14.61
   5   5 -10   63.79   10.39
  -5   5  10   47.51    7.31
   5   5 -10   42.78   11.31
   5  -5 -10   33.54   13.17
  -5  -7   6  221.58   10.04
   5   7  -6  262.79   18.60
  -5   7   6  240.18   17.95
   5  -7  -6  252.94   12.70
   2   4 -11    6.36   10.84
   2  -4 -11   21.75   15.94
   2   4 -11   11.36    6.63
   9   3  -9   15.93   14.66
   9  -3  -9   41.76   15.12
  -9  -3   9   56.09    9.37
   1  -7  -7  -10.44    9.61
   1   7  -7   -2.40   10.20
  -1   7   7  -21.44   10.19
   1   7  -7    0.34    5.73
   7   1 -12   21.35   14.38
   7  -1 -12   -9.25   14.43
   8  -2 -11 1038.52   49.84
   8   2 -11 1041.00   49.51
  -5   1  -8  912.73   41.37
  -5  -1  -8  897.27   43.70
   0   8   4  222.24   17.45
   0   8  -4  247.46   19.08
   0  -8  -4  236.37    9.53
  -6   0  -7   -8.66   13.17
 -10  -2   8   32.13   11.77
 -10   2   8   33.44   11.54
  10  -2  -8   14.35   15.04
  10   2  -8   31.27   16.42
  -1  -5  -9 3341.38  121.88
  -1   5  -9 3191.45  100.43
  -1   5  -9 3261.14  106.02
  10   0  -9    1.01   16.27
   2  -6  -9  263.37   18.97
  -2   6   9  217.99   13.32
   2   6  -9  243.77   13.50
   2   6  -9  237.84   14.33
  -8  -4  -2 1110.15   47.71
  -8   4  -2 1081.36   42.34
  -4   6   9  910.15   25.88
   4  -6  -9  834.88   33.03
   4   6  -9  912.49   34.59
   4   6  -9  863.75   30.95
   6   6  -8   63.67   12.51
  -6   6   8   49.92    8.43
   6   6  -8   53.11   12.42
   6  -6  -8   46.00   13.80
   7   5  -9  521.62   26.03
   7  -5  -9  577.08   32.13
 -10   2   1   11.48   12.08
 -10  -2   1   37.01   13.87
   1   5 -10   15.81    7.95
   1  -5 -10   99.15   15.37
  -9  -3  -1   26.06   13.44
  -9   3  -1    8.00   12.74
 -10   0   0   79.76   16.89
   3   3 -12  113.94   16.47
   3  -3 -12  203.29   22.15
   4   8  -2   45.50   14.20
  -4  -8   2   38.71    5.65
  -4   8   2   46.33   12.93
   5  -3 -12 2786.93  116.38
   5   3 -12 2583.78   99.24
   6   4 -11  222.43   18.03
   6  -4 -11  192.63   19.44
  -6   4  11  205.35    8.95
  -5   7  -2  582.32   18.56
  -5  -7  -2  658.51   25.76
  -4  -8   1  538.57   14.75
   4   8  -1  566.46   31.99
  -4   8   1  577.37   29.24
  -2   8  -3 1486.37   57.54
   2   8   3 1445.87   58.85
  -3   1 -10   18.75   13.91
  -3  -1 -10   41.33   15.55
  -4   8   3   74.40   13.22
   4   8  -3   74.65   15.02
  -4  -8   3   63.98    6.03
  -8  -2  -4   43.35   14.83
  -8   2  -4   41.65   13.38
  -7   3  -5   -9.95   12.15
  -7  -3  -5   -7.35   14.20
   2   8  -5 1966.85   72.00
   2  -8  -5 1837.86   43.12
  -2   8   5 1991.47   66.59
   4   0 -13   -1.80   14.70
   0   0 -12  397.55   29.91
  -9   5   4  459.40   20.12
  -9  -5   4  387.32   21.30
  -4   2  -9   91.79   17.71
  -4  -2  -9  154.51   20.08
   4   8   0  248.20   21.93
  -4   8   0  249.32   20.28
  -6   6  -3   42.64   10.44
  -6  -6  -3   73.82   13.28
  -7  -5  -3  203.16   20.78
  -7   5  -3  181.77   15.98
  -3   7  -5   32.76   13.29
  -3  -7  -5   21.96   11.86
   3   7   5   87.70   15.60
  -9  -5   5  353.12   19.62
  -9   5   5  353.28   17.33
  -8   6   4  823.67   29.16
  -8  -6   4  877.82   31.00
   5  -7  -7  163.18   12.59
   5   7  -7  116.11   15.98
  -5   7   7  148.59   14.67
   5   7  -7  134.33   11.42
  -8   6   3   10.43    8.17
  -8  -6   3   13.62   11.52
  -7   1  -6   53.91   15.74
  -7  -1  -6   98.96   16.65
  -9   5   3   62.22   10.35
  -9  -5   3   10.27   12.05
   9  -1 -11   33.89   18.00
   9   1 -11   66.18   17.67
   8   0 -12  102.18   19.19
  -4   8   4  421.81   24.50
   4   8  -4  439.42   27.34
   4  -8  -4  452.22   12.83
  -6  -2  -7   68.52   17.72
  -6   2  -7   34.43   13.04
 -11  -1   5  146.41   18.12
 -11   1   5  167.06   17.25
  10  -2  -9  438.14   30.75
  10   2  -9  465.64   38.01
  -5   5  -6  878.15   34.29
  -5  -5  -6  994.97   40.78
   5   1 -13  824.80   42.33
   5  -1 -13  867.07   44.45
  -3  -5  -8   91.25   16.10
  -3   5  -8  124.58   15.69
  -4  -4  -8  936.76   42.52
  -4   4  -8  858.46   41.87
  -8  -6   5  165.48   12.65
  -8   6   5  143.58   12.72
   8  -4 -10  345.22   24.55
   8   4 -10  286.25   27.82
   0   8   5  262.89   19.98
   0   8  -5  302.24   21.02
   0  -8  -5  306.48   13.01
  -2   0 -11   20.00   16.27
 -11   1   6  123.27   16.54
 -11  -1   6  146.92   17.83
 -11   1   4   63.30   15.67
 -11  -1   4  154.96   17.79
  -9  -5   6   17.58    9.74
  -9   5   6   -5.88    8.93
  -8   6   2    0.26    9.17
  -8  -6   2   37.44   10.61
   3   1 -13   73.06   17.70
   3  -1 -13   96.56   18.22
 -10   2   0  216.97   20.05
 -10  -2   0  224.17   21.93
   6   0 -13    0.50   15.23
  -3   7   8 2574.82   83.55
   3   7  -8 2742.95   89.44
   9   3 -10   -8.86   14.52
   9  -3 -10    0.27   14.02
  10   0 -10  -13.07   17.05
  -9   5   2  430.81   20.33
  -9  -5   2  352.45   24.20
   4   8   1  711.04   38.58
  -4  -8  -1  873.61   24.32
  -4   8  -1  943.36   40.10
  -4  -6  -6   15.54   13.57
  -9   1  -3  813.89   44.59
  -9  -1  -3  855.36   43.03
   0   6  -9  764.80   30.60
   0  -6  -9  715.80   32.77
   0   6   9  764.58   25.49
  -1   3 -11  295.54   12.00
  -1   3 -11  319.48   25.01
  -1  -3 -11  394.76   26.31
 -10  -4   5   -9.26   11.56
 -10   4   5    9.79   11.41
 -11  -1   7  555.24   26.68
 -11   1   7  576.17   27.92
 -10   4   4  247.44   16.67
 -10  -4   4  240.15   19.48
  -6   4  -6  743.86   37.04
  -6  -4  -6  674.15   36.09
   1   7   7  634.91   29.65
  -1   7  -7  640.43   28.00
  -8   6   6   73.95    9.52
   8  -6  -6   69.38   12.28
 -11  -1   3  450.54   27.02
 -11   1   3  434.82   26.65
 -10   0  -1   12.81   15.20
   6   6  -9  232.25   16.25
  -6   6   9  203.95   12.02
   2   0 -13  -11.39   16.11
   2   8   4 1093.62   45.78
  -2   8  -4 1169.25   48.59
  -2  -8  -4 1120.52   33.14
   4   8  -5 1046.45   48.78
  -4   8   5 1086.01   41.14
   3  -5 -11 2044.01   76.11
  -5   7  -3   -5.50    7.44
  -5  -7  -3   -1.37    8.96
  -9  -3  -2  880.88   44.27
  -9   3  -2  874.43   42.22
  -8  -4  -3   91.50   15.54
  -8   4  -3   39.59   12.50
   4  -2 -13  237.27   22.43
   4   2 -13  230.02   21.10
   1   7  -8    6.77   10.42
  -1   7   8   17.38    9.31
   1   7  -8   16.63    6.95
   1  -7  -8   30.08   10.57
   0   4 -11 2905.27  105.79
   0  -4 -11 3285.68  140.06
  -8   0  -5   -0.25   13.21
 -10   4   6   64.39   10.45
 -10  -4   6   -0.87   11.65
   1   3 -12  290.20   21.64
   1  -3 -12  282.87   23.85
   1   3 -12  237.56    9.67
   0   2 -12   -3.62   13.78
   0  -2 -12   -4.16   16.26
   0   2 -12    3.95    4.86
  -7   7   3   78.96    8.22
  -7  -7   3   66.84   11.77
  -8  -6   1  364.08   22.21
  -8   6   1  382.90   17.40
  -7   5  10  299.57   13.91
   7   5 -10  362.90   22.27
   7  -5 -10  343.68   23.41
 -10   4   3   34.42   11.97
 -10  -4   3   53.07   14.10
  -7  -7   4    5.54    7.82
  -7   7   4   -8.47    7.44
  -9   5   7   55.85   10.50
   9  -5  -7   76.02   14.19
  -9  -5   7   80.58   13.26
  -2   8   6  882.31   34.72
   2   8  -6  875.14   36.19
   2  -8  -6  840.33   24.95
   7   3 -12   58.59   19.41
   7  -3 -12  100.90   17.06
   4   4 -12   88.46    8.67
   4   4 -12   73.40   14.16
   4  -4 -12   85.44   16.14
  -2   6  -8  240.46   17.23
  -2   6  -8  250.91   17.66
  -2  -6  -8  298.45   23.12
  -5   3  -8   11.28   13.07
  -7   7   2  114.26   10.07
  -7  -7   2   94.72   13.94
   5   5 -11  574.17   20.84
   5   5 -11  580.67   26.81
   5  -5 -11  556.53   30.20
   8   2 -12  537.03   33.93
   8  -2 -12  524.82   33.60
  -9  -5   1   47.76   12.97
  -9   5   1  -12.10   11.89
   4  -6 -10   43.64   12.41
  -4   6  10   63.95    8.65
   4   6 -10   29.06   11.44
   4   6 -10   32.67    9.97
  -2  -2 -11  318.67   29.81
  -2   2 -11  364.29   27.87
  -2  -4 -10  243.94   23.52
  -2   4 -10  214.12   19.39
 -11   1   8   50.20   13.38
  11  -1  -8   41.52   16.60
 -11  -1   8   43.82   13.52
  -7  -7   5 1030.15   34.15
  -7   7   5  964.32   29.62
 -11   1   2   10.20   13.44
 -11  -1   2    0.21   13.93
 -10  -4   7   65.82   12.90
 -10   4   7   68.79   11.16
  10  -4  -7   61.77   15.37
   6  -2 -13  229.80   23.43
   6   2 -13  274.26   25.57
  -5   7   8    7.28    8.68
   5  -7  -8  -12.07   10.46
  -5  -7   8    1.44    4.76
   5   7  -8   19.97   10.19
   5   7  -8   -7.27    8.93
   1   9   0  233.85   22.23
  -1   9   0  241.02   21.86
  -4   8  -2   60.43   15.19
   4   8   2   58.71   16.15
  -1   9   1 8390.67  369.06
   1   9  -1 8109.08  356.67
   2   6 -10  350.14   19.59
   2  -6 -10  378.62   22.23
  -8  -6   7   18.58   10.07
   8  -6  -7   36.11   11.56
  10  -2 -10    9.61   16.23
  10   2 -10   13.34   16.38
   7   1 -13 1062.24   51.20
   7  -1 -13  972.20   50.32
 -10   4   2  558.32   26.14
 -10  -4   2  508.78   30.19
  -7   7   1  397.11   16.37
  -7  -7   1  414.32   20.37
  -6  -6  -4  203.87   18.01
  -3   3 -10  231.99   25.81
  -3  -3 -10  181.84   22.38
  -1   9  -1  269.78   22.31
   1   9   1  267.99   21.42
  -1   9   2    4.15   14.79
   1   9  -2   -8.04   12.18
   0   8   6   92.98   13.62
   0  -8  -6   83.24    9.25
   0   8  -6  109.39   16.58
 -10   2  -1   26.28   14.90
 -10  -2  -1   21.12   15.86
  -7  -5  -4   57.44   14.50
   2   4 -12   69.78    8.03
   2  -4 -12  124.40   18.13
   2   4 -12   96.47   15.58
  -1   5 -10 1427.00   50.63
  -1   5 -10 1485.18   51.26
  -1  -5 -10 1500.41   62.83
   4   8  -6  345.67   22.14
  -4   8   6  282.84   19.09
   4  -8  -6  293.63   14.29
  -8  -6   0 1412.45   55.85
   2  -2 -13  258.14   25.62
   2   2 -13  329.37   24.08
  -1   1 -12 1617.76   77.55
  -1  -1 -12 1554.67   77.92
  -3   7  -6    8.07   12.79
  -3  -7  -6   32.94   10.68
  -3   7  -6   22.04    7.93
  -6   0  -8    2.53   14.68
   6  -4 -12  -19.93   13.76
   6   4 -12   -7.78   13.35
   9  -5  -8 1635.35   66.43
  -9  -5   8 1774.07   64.05
  -8  -2  -5   72.49   17.63
  -4   0 -10  842.70   42.77
  -5   1  -9   46.92   19.04
  -5  -1  -9   38.30   16.87
   7   7  -6  701.55   39.83
  -7  -7   6  676.97   21.69
  -7   7   6  643.66   18.41
   1   5 -11  348.78   22.70
   1   5 -11  319.44   15.41
   1  -5 -11  367.64   25.26
  10   0 -11   -5.35   16.54
   9   1 -12  414.18   32.28
   9  -1 -12  418.67   33.31
   8  -4 -11  439.90   29.53
   8   4 -11  448.93   28.66
   1  -1 -13   96.29   18.14
   1   1 -13   65.41   18.86
  -7   3  -6 1185.28   50.99
  -7  -3  -6 1187.93   56.93
   9   3 -11   51.46   16.26
   9  -3 -11   31.84   16.51
 -10  -4   8  518.59   25.65
  -9  -5   0 1227.91   50.65
  -9   5   0 1139.39   45.09
 -11  -3   5    7.70   13.21
 -11   3   5   40.57   12.37
   1   9   2  446.63   26.90
  -1   9  -2  438.84   28.24
   5  -3 -13   66.65   16.35
   5   3 -13   20.77   15.17
  11   1  -9   55.36   19.44
  11  -1  -9   58.17   19.32
 -11  -1   9   60.05   16.78
  -2  -8  -5   -6.39    9.32
  -2   8  -5   23.27   12.68
   2   8   5    7.52   13.50
   1   9  -3 2034.70   77.80
  -1   9   3 1965.81   77.56
  -7   7   0    5.66    7.38
 -11  -3   6   10.20   13.33
 -11   3   6   44.65   12.50
  -3   7   9   59.84    9.50
   3  -7  -9   67.88   11.29
   3   7  -9   42.50   12.21
 -11   3   4   42.04   13.31
 -11  -3   4   40.58   14.42
 -11  -1   1   15.44   15.35
 -11   1   1   17.97   14.08
 -10  -4   1  469.01   29.07
 -10   4   1  433.14   25.30
 -10   0  -2  377.08   28.73
  -5  -7  -4 1212.85   48.14
  -5   7  -4 1264.86   37.53
   3  -3 -13  168.32   21.32
   8   0 -13   15.70   16.90
   8  -6  -8  463.17   24.18
   8   6  -8  525.52   30.49
  -8  -6   8  483.51   20.02
  -2   8   7   35.19   11.21
   2   8  -7   39.29   12.47
  -5   5  -7  964.94   40.56
  -5  -5  -7 1019.34   46.93
   6  -6 -10  344.63   22.58
  -6   6  10  393.38   17.32
   6   6 -10  335.39   20.23
   4   8   3  165.41   19.31
  -4   8  -3  162.06   19.14
  -4  -8  -3  123.91   12.11
  -9   3  -3   59.71   16.59
  -9  -3  -3   42.45   16.46
  -9   1  -4  152.36   17.94
  -9  -1  -4  100.30   19.15
  -7   1  -7  313.81   25.99
  -7  -1  -7  284.24   26.42
  -6   8   3  151.99   18.84
  -6  -8   3  169.05   12.19
  -6   8   3  159.69    9.14
   6   8  -3  187.96   20.89
 -11   3   7   83.00   15.87
 -11  -3   7   87.85   14.71
   3   9  -1 9470.97  445.57
  -3   9   1 9414.57  430.47
  -6  -8   2   95.74   11.37
   6   8  -2  103.49   20.03
  -6   8   2  110.43    7.56
  -6   8   2  133.21   17.72
   3   9  -2   16.23   16.05
  -3   9   2   19.92   14.77
 -11  -3   3   46.48   15.51
 -11   3   3   62.67   14.87
  -8  -4  -4   -1.49   13.76
  -8   4  -4    5.42   11.56
  -4   6  -7  205.48   17.36
  -4  -6  -7  219.12   23.77
  -3   1 -11   96.41   20.77
  -3  -1 -11  110.12   20.91
   7  -7  -7   29.29   11.37
  -7  -7   7   30.41    8.87
   7   7  -7   41.92   15.73
  -7   7   7   60.29   12.91
  -3  -5  -9  108.80   18.55
  -3   5  -9   93.23   15.48
  -1   7  -8  648.49   20.65
   1   7   8  712.26   33.37
  -1   7  -8  688.72   32.72
  -6  -2  -8   31.57   14.94
  -6   2  -8   12.22   16.90
  -6   8   4  102.60   15.71
  -6   8   4  112.73    8.19
   6   8  -4   82.14   19.63
   7   5 -11  -11.93   13.02
   7  -5 -11  -23.59   13.63
  -8   6  -1   73.74   13.74
  -8  -6  -1   83.39   13.68
  -3   9   0    0.47   13.47
   3   9   0   11.83   14.08
  -4  -2 -10  135.29   22.69
  -4   2 -10  129.65   23.20
  -4   4  -9 1512.68   65.96
  -4  -4  -9 1692.43   73.22
   4   0 -14   59.11   18.42
  -1   9  -3  325.03   23.58
   1   9   3  265.78   22.73
   1   7  -9  844.99   32.59
   1  -7  -9  823.12   32.48
   1   7  -9  780.72   25.32
  -1   7   9  843.31   31.39
   4   8  -7   82.62    8.80
  -4   8   7   98.78   13.47
   4  -8  -7  111.69   11.31
   4   8  -7  110.87   15.75
  -3   9   3   -1.45   12.74
   3   9  -3   29.14   13.27
   9  -5  -9    7.78   16.10
   9   5  -9   40.77   13.98
  -9  -5   9   14.37   10.46
  10   2 -11   -9.32   16.78
  10  -2 -11   26.59   16.75
  -6  -8   1  680.06   25.16
  -6   8   1  749.99   38.07
   6   8  -1  708.16   44.82
  -1   9   4  182.08   17.56
   1   9  -4  173.39   17.78
   5   7  -9   77.00   13.58
   5  -7  -9  135.83   14.69
   5   7  -9   83.22   12.33
  -6   4  -7  342.38   23.53
  -6  -4  -7  392.37   27.58
   0  -6 -10  312.23   22.32
   0   6 -10  370.46   19.90
   0   6 -10  296.16   17.25
   5   1 -14   -5.77   14.41
   5  -1 -14   -1.80   15.64
  10   4  -9  981.42   51.08
  10  -4  -9 1014.55   50.70
 -10  -4   9  994.41   39.89
   0   0 -13   10.27   16.40
   6   0 -14 1071.73   54.25
  -7  -7  -1  339.97   19.05
  -7   7  -1  363.24   17.94
  -6  -8   5  397.42   16.97
  -6   8   5  450.97   28.93
  -6   8   5  453.68   15.54
   6   8  -5  486.16   30.43
  -8   0  -6  217.34   24.30
 -11   3   8   -0.52   10.95
  11  -3  -8    0.70   16.65
 -11  -3   8   -1.17   11.06
 -10  -2  -2   13.70   15.96
 -10   2  -2   -6.63   15.35
  -9  -5  -1  233.25   22.92
  -9   5  -1  254.80   19.21
 -11  -1  10   48.39   14.67
  11   1 -10   72.41   18.07
  11  -1 -10   68.14   20.01
 -11   1  10   32.07   11.96
 -11  -3   2   36.64   15.27
 -11   3   2   49.07   16.62
  -3   9  -1  939.90   45.91
   3   9   1  901.80   45.03
 -10  -4   0  269.08   23.55
 -10   4   0  225.54   20.72
   8   2 -13   22.71   15.85
   8  -2 -13   13.45   16.57
   0   8   7 1199.65   48.27
   0  -8  -7 1134.06   35.44
   0   8  -7 1187.16   48.63
   3   5 -12 1358.30   37.53
   3   5 -12 1353.33   51.01
   3  -5 -12 1511.25   70.62
   7  -3 -13  259.21   24.21
   7   3 -13  265.52   23.47
   5  -5 -12    9.12   13.32
   5   5 -12   19.31   13.42
 -11   1   0   38.11   17.97
 -11  -1   0   74.16   18.63
   4   6 -11  582.37   22.28
   4   6 -11  592.16   27.43
   4  -6 -11  556.52   28.30
  -4   6  11  532.77   17.10
  -6  -6  -5  278.55   21.63
 -12   0   6 3079.81  136.70
  -2   0 -12 2421.84  125.96
  -2  -6  -9 1658.49   68.78
  -2   6  -9 1482.08   52.47
 -12   0   5   -0.38   14.99
  -3   9   4  388.87   25.02
   3   9  -4  379.80   25.90
   3   1 -14 1373.96   66.81
   6   8   0  255.54   24.38
  -6   8   0  163.07   16.90
  -6  -8   0  187.34   12.74
   8   6  -9   52.06   13.55
   8  -6  -9   58.46   14.03
  -8  -6   9   64.18   10.33
  -7   5  -5  365.89   21.97
  -7  -5  -5  312.64   24.30
  -1  -3 -12 1440.51   71.71
  -1   3 -12 1472.28   65.87
 -12   0   7   64.64   16.00
 -12   0   4  862.68   47.78
  10   0 -12 1937.86  100.11
   4  -4 -13 2752.11  117.52
   4   4 -13 2423.68   64.99
   4   4 -13 2553.78  105.92
  -3  -7  -7  811.03   40.44
  -3   7  -7  892.28   44.88
   2   8   6  184.88   17.66
  -2   8  -6  195.22   19.20
   0  -4 -12   50.35   17.32
   0   4 -12   41.73    8.17
   0   4 -12   -4.38   15.15
   7   7  -8   84.56   13.64
  -7   7   8   33.72   10.54
  -7  -7   8   49.38    8.67
   7  -7  -8   38.00   13.13
   7   7  -8   73.91   15.34
  -5   3  -9  294.02   24.53
  -5  -3  -9  296.79   26.51
   4   2 -14  164.96   22.42
   4  -2 -14  128.36   20.35
   2   6 -11  896.05   29.51
   2  -6 -11  968.87   45.43
   2   6 -11  888.74   35.72
  -2   6  11  839.64   26.60
  -4   8  -4  177.46   20.45
  -4  -8  -4  190.59   15.20
   4   8   4  251.54   25.19
  -6  -8   6  244.50   12.04
   6   8  -6  198.87   22.54
  -6   8   6  258.45   18.77
   6  -8  -6  247.65   14.41
   1   9   4  111.94   18.15
  -1  -9  -4   98.85    7.87
  -1   9  -4   88.09   16.86
   9  -3 -12   16.97   17.03
   9   3 -12   69.41   17.11
   1   3 -13  287.34   23.85
   1  -3 -13  280.84   27.88
   2   0 -14 1025.99   55.96
   8  -4 -12  119.50   19.77
   8   4 -12  123.37   18.20
  -1   9   5 1390.62   59.75
  -5  -7  -5  316.84   21.46
  -5   7  -5  346.01   18.15
  -3  -9  -2   55.51    7.77
  -3   9  -2   42.40   16.55
   3   9   2   74.33   15.85
   7   1 -14  185.26   23.79
   7  -1 -14  234.95   24.35
   0   2 -13  108.04   18.80
   0  -2 -13   44.97   19.73
   2  -8  -8  119.15   12.48
   2   8  -8   79.95   14.28
  -2   8   8  101.14   12.44
 -10   0  -3   34.59   17.52
  11  -3  -9   -3.85   14.99
 -11   3   9  -10.64   11.71
  11   3  -9    2.93   16.92
 -11  -3   9   -6.37   11.85
   6   2 -14  199.74   21.09
   6  -2 -14  238.53   22.98
   9   1 -13   -8.79   16.08
   9  -1 -13  -27.81   16.73
  -8   6  -2   95.31   12.12
  -8  -6  -2   87.88   14.93
  -2   4 -11 3760.32  146.28
  -2   4 -11 3427.70  113.35
  -2  -4 -11 3541.19  156.14
  -8   2  -6  224.93   22.48
  -8  -2  -6  249.90   24.42
 -12   0   8    3.74   12.50
 -11  -3   1  124.97   20.59
 -11   3   1  198.10   21.27
 -12   0   3  -10.77   15.90
   3   9  -5   19.52   13.20
  -3   9   5   19.25   13.02
   6   4 -13   50.67   14.30
   6  -4 -13   43.66   16.14
   3   7 -10  353.82   18.11
   3  -7 -10  362.94   21.72
   3   7 -10  380.85   22.54
   9   5 -10  154.21   18.24
  -9  -5  10  124.65   14.35
   9  -5 -10  138.32   21.49
  10  -4 -10    2.28   15.83
 -10  -4  10   47.15   12.76
  10   4 -10    9.31   15.42
  -6  -8  -1  428.42   22.92
  -7  -7  -2   73.53   13.85
  -7   7  -2   57.21   10.47
  -4   8   8   49.44   10.98
   4  -8  -8   71.86   11.03
   4   8  -8   41.24   15.20
  -4  -8   8   37.28    6.16
   4   8  -8   35.48    7.58
 -12   2   6   10.93   13.20
 -12  -2   6   18.39   13.35
  -2   2 -12  202.65   24.66
  -2  -2 -12  253.14   27.53
 -12   2   5   85.49   15.86
 -12  -2   5   28.16   16.62
  -6   6  11   68.25    9.62
   6   6 -11   75.76   13.16
   6   6 -11   63.64   14.25
   6  -6 -11  151.12   15.10
  -9   3  -4   40.72   14.71
  -9  -3  -4   31.34   16.69
  -7  -3  -7   -4.06   15.92
  -7   3  -7   37.24   15.00
  -1   5 -11  994.16   34.86
  -1  -5 -11 1098.57   52.22
  -1   5 -11  936.03   42.56
 -10   4  -1   77.44   15.34
 -10  -4  -1   41.25   17.27
  -3  -3 -11  221.92   25.70
  -3   3 -11  204.22   23.91
  -6   0  -9   12.18   16.21
   2   4 -13 2282.33   60.52
   2  -4 -13 2932.25  111.24
   2   4 -13 2601.99   97.64
 -12  -2   7   24.18   14.11
 -12   2   7   78.90   13.77
  11  -1 -11  231.09   26.98
  11   1 -11  219.16   25.80
 -12   2   4   89.39   15.44
 -12  -2   4   45.56   16.39
  10   2 -12  192.76   24.92
  10  -2 -12  166.42   24.73
  -9   5  -2   37.79   15.00
  -9  -5  -2   12.78   13.51
  -9   1  -5  413.18   31.86
  -9  -1  -5  472.85   32.97
  -8  -4  -5   14.55   14.24
  -8   4  -5  -15.81   12.84
   1   5 -12 6638.89  269.27
   1  -5 -12 6735.10  291.36
   1   5 -12 6250.05  213.79
   5  -7 -10   18.40   11.01
  -5   7  10    2.42    9.55
   5   7 -10    3.31   10.17
   5   7 -10   -1.54   10.58
 -11   1  -1   48.08   17.10
  -6  -8   7  807.99   25.06
   6  -8  -7  813.70   30.30
   6   8  -7  828.15   40.98
   8   0 -14  712.76   43.54
  -5   1 -10  500.58   33.22
  -5  -1 -10  444.60   35.97
   7   5 -12  479.62   27.81
   7  -5 -12  541.01   33.19
  -7   5  12  462.10   16.51
  -5  -5  -8 1377.49   67.94
  -5   5  -8 1526.77   60.91
   2   2 -14   27.39   16.33
   2  -2 -14    3.38   16.82
 -12   0   9    7.09   13.73
 -12   0   2  233.14   24.32
   5   3 -14  131.18   18.44
   5  -3 -14  137.39   20.94
  -4   0 -11   22.01   17.28
  -1   7  -9 1247.92   47.62
  -1   7  -9 1166.73   39.97
  -1  -7  -9 1252.24   50.66
  -5   9   2  346.82   28.24
   5   9  -2  319.70   28.84
  -3  -9  -3 1647.89   46.09
   3   9   3 1673.05   75.33
  -3   9  -3 1849.32   75.90
  -1  -1 -13 1352.52   71.49
  -1   1 -13 1280.39   68.35
 -10  -2  -3  102.67   18.90
 -10   2  -3  115.07   19.26
  -4  -6  -8  110.12   20.78
  -4   6  -8  176.64   17.66
  -5   9   3 3434.02  145.63
   5   9  -3 3208.20  146.39
  -8  -6  10  226.99   15.39
   8  -6 -10  249.72   21.19
   8   6 -10  235.72   22.39
  -8   6  10  250.88   14.39
  -7  -7   9   19.72    8.64
   7   7  -9   12.87   15.32
   7   7  -9   21.42   11.80
   7  -7  -9    8.77   11.16
  -7   7   9    1.36   11.07
  -1  -9  -5    1.39    7.34
   1   9   5    4.05   12.48
  -1   9  -5   -7.59   13.06
 -12   2   8   12.54   11.69
 -12  -2   8   11.76   12.90
 -12  -2   3    3.08   15.10
 -12   2   3    9.26   13.88
   1   7 -10  782.82   34.00
   1  -7 -10  769.92   33.41
  -1   7  10  698.00   27.17
   1   7 -10  691.05   27.09
  -5   9   1  311.51   24.44
  -5  -9   1  296.38   13.30
   5   9  -1  325.45   28.76
  11   3 -10   47.42   16.33
  11  -3 -10  -15.37   15.92
 -11  -3  10   -8.80   13.37
   0   8   8   56.65   12.14
   0   8  -8   55.39   15.02
   0  -8  -8   34.49   12.15
  -7  -1  -8  -43.35   15.75
  -7   1  -8    8.40   14.08
  -1   9   6  224.49   20.30
   1   9  -6  281.70   20.79
   3   9  -6  203.23   18.87
  -3   9   6  170.67   17.42
   1   1 -14  221.67   25.80
   1  -1 -14  217.81   25.90
 -11   3   0   73.97   19.12
 -11  -3   0  102.67   18.74
  -5   9   4    0.36   13.24
   5   9  -4   12.79   14.49
   3   3 -14  864.56   45.19
   3  -3 -14  976.36   50.51
  -6  -8  -2  489.21   22.38
  -4   8  -5  948.72   47.02
 -10   6   5  264.92   18.88
 -10  -6   5  248.89   21.65
  -3  -5 -10 5411.68  247.21
 -10  -6   4  472.92   26.44
  -6  -6  -6   37.31   13.42
  -6   6  -6    4.31   11.26
  -6   2  -9  -17.03   15.30
  -6  -4  -8   61.17   17.38
  -6   4  -8   49.97   18.49
  -5  -9   0  192.70   11.63
   5   9   0  187.03   22.90
  -5   9   0  176.90   21.70
  -8   6  -3  246.85   18.91
  -8  -6  -3  212.28   20.15
  -2   8  -7  554.41   28.74
   2   8   7  496.69   29.47
  -2  -8  -7  564.15   26.71
   0  -6 -11  368.06   22.93
   0   6 -11  293.01   21.97
   0   6 -11  274.33   17.26
 -10   6   6  540.26   23.27
 -10  -6   6  583.42   27.48
  -4  -4 -10  162.27   22.42
  -4   4 -10  141.83   18.93
  10   0 -13   22.00   18.19
  -9   7   4  242.76   16.16
  -9  -7   4  214.32   19.71
 -10  -6   3   95.53   15.17
 -10   6   3   83.40   13.00
  -8   0  -7   43.60   16.44
  -7  -7  -3  -15.71   12.26
  -7   7  -3   -6.85   10.17
   0  10   0  110.06   18.50
   8   2 -14   46.19   17.57
   8  -2 -14   52.72   17.93
  -9   7   5   79.04   11.39
  10   4 -11  214.91   20.76
 -10  -4  11  157.86   14.64
  10  -4 -11  205.46   25.62
   4  -6 -12  135.53   16.31
   4   6 -12   69.30   10.92
   4   6 -12  123.10   12.50
  -4   6  12   81.61    8.47
  -7  -5  -6  120.39   20.93
  -7   5  -6   89.66   15.60
  -9  -7   3  111.71   16.64
  -9   7   3  111.77   13.43
   9  -5 -11  -34.28   15.74
 -12   2   9  153.26   19.52
 -12  -2   9  210.40   22.95
  12  -2  -9  257.74   24.30
   5   9  -5 1317.86   63.13
  -5   9   5 1376.66   57.70
   0  10  -1   46.52   14.58
   0  10   1    7.11   15.90
 -12  -2   2   18.36   15.92
 -12   2   2   41.60   15.15
  -4   2 -11   76.99   18.31
  -4  -2 -11   68.85   18.75
 -12   0  10    6.76   13.53
  12   0 -10   31.20   18.52
  -3   1 -12   33.56   18.97
  -3  -1 -12   68.07   19.07
 -11  -5   5  -21.38   12.50
 -11   5   5    5.20   10.98
   7   3 -14   63.67   18.44
   7  -3 -14   25.51   17.59
 -12   0   1  -33.16   18.70
  -5   7  -6  263.60   18.48
  -5  -7  -6  339.62   21.67
   2   8  -9  532.82   18.77
   2  -8  -9  615.28   26.54
  -2   8   9  605.07   24.90
   5   5 -13  113.34   18.63
   5  -5 -13   94.72   18.48
  -3   7  -8  434.12   22.37
  -3  -7  -8  470.35   27.11
  -3   7  -8  427.16   27.23
   9  -3 -13  -31.39   15.77
   9   3 -13    7.31   15.35
   4   8  -9  467.30   28.27
  -4   8   9  502.81   23.70
   4   8  -9  416.83   18.20
  -6  -8   8  210.53   10.27
   6  -8  -8  230.08   16.06
   6   8  -8  234.01   21.01
  -6   8   8  184.94   17.33
   4   0 -15    5.06   16.18
  -2   6 -10  700.36   31.86
  -2  -6 -10  830.87   41.42
 -11  -5   6  210.58   19.53
 -11   5   6  204.24   17.04
 -11   5   4  161.42   15.24
 -11  -5   4  120.71   17.83
   6   0 -15    5.78   15.82
 -10   0  -4    6.66   15.30
 -10   4  -2  177.77   19.76
 -10  -4  -2  209.21   22.76
   5  -1 -15   63.06   17.53
   5   1 -15    1.92   16.81
  -9  -7   6   91.29   11.64
  -9   7   6   56.39    9.93
 -10   6   7    3.44   11.20
 -10  -6   7   16.95   11.36
   3   5 -13  937.20   43.91
   3   5 -13  915.70   30.45
   3  -5 -13 1021.43   50.04
   8  -4 -13   52.24   16.63
   8   4 -13    9.25   15.43
  -3   9  -4  402.34   27.39
   3   9   4  342.11   26.20
  11   1 -12   41.43   17.66
  -9  -7   2   26.35   12.43
  -9   7   2   27.23   10.89
 -10   6   2   73.33   12.61
 -10  -6   2   46.95   17.34
   0  10   2  187.15   22.50
   0  10  -2  247.31   21.29
  -5   9  -1  228.22   20.85
  -5  -9  -1  204.60   12.84
   5   9   1  153.93   23.10
  -9   5  -3  -14.45   13.19
  -9  -5  -3    7.32   13.84
  -2  10   1  899.17   43.76
   2  10  -1  791.13   46.30
 -11   5   7   -4.30   10.81
 -11  -5   7   -3.03   12.07
   9   1 -14   -6.75   16.29
   9  -1 -14  -35.14   17.24
 -11   1  -2   58.67   20.44
 -11  -1  -2  188.05   20.90
 -11  -5   3   99.81   17.29
 -11   5   3   76.64   14.70
   2  10   0 1210.42   59.58
  -2  10   0 1302.40   58.00
   0   0 -14  414.51   32.98
   2   6 -12  856.75   37.92
   2   6 -12  829.16   31.22
   2  -6 -12  935.62   49.10
  -2  10   2 1669.04   71.91
   2  10  -2 1712.64   78.21
   3  -9  -7  133.12   11.21
   3   9  -7  177.50   17.84
  -3   9   7  161.38   15.81
  11  -3 -11   62.24   19.47
  11   3 -11   40.02   18.12
 -11  -3  11   76.77   13.77
  -3   7  11  883.48   30.14
   3  -7 -11  958.42   39.70
   3   7 -11  884.03   33.70
   3   7 -11  894.90   33.97
   6  -6 -12  276.62   20.90
  -6   6  12  195.36   12.25
   6   6 -12  210.37   18.05
   6   6 -12  180.91   17.14
  -9  -3  -5   20.09   17.54
  -9   3  -5   45.47   14.56
  -1   9  -6  333.29   23.91
  -1  -9  -6  309.19   15.34
   1   9   6  292.10   22.39
  10  -2 -13  113.88   22.65
   4   4 -14    5.95   14.30
   4  -4 -14   34.92   16.40
  -7   7  10  909.83   33.56
  -7  -7  10  834.63   29.53
   7   7 -10  938.95   46.10
   7   7 -10  870.19   34.98
   5   9  -6   94.46   17.03
  -5   9   6   94.14   17.12
  -8  -2  -7  108.94   18.97
  -8   2  -7   56.83   18.09
  -6  -8  -3   11.03   10.13
 -11  -3  -1   -0.28   15.85
 -11   3  -1   18.74   15.27
  -9   7   7  405.41   20.24
  -9  -7   7  399.77   19.16
  -8   8   4  144.39   11.93
  -5  -3 -10  355.63   29.75
  -5   3 -10  381.31   28.89
   1   9  -7  245.67   20.61
  -1   9   7  286.57   22.52
   1  -9  -7  250.40   15.20
   3   1 -15  554.85   37.34
   3  -1 -15  644.40   40.78
  -8   6  11  163.83   13.52
   8  -6 -11  178.97   19.18
   8   6 -11  181.48   17.81
  -8  -8   3  475.43   25.52
  -2   0 -13   16.86   18.55
   5   7 -11   93.35   14.91
  -5   7  11  105.38   11.29
   5  -7 -11  106.01   14.34
   5   7 -11   99.69   12.64
   2  10   1   14.82   14.08
  -2  10  -1   -6.98   13.84
   7  -1 -15   37.59   17.23
   7   1 -15   13.09   17.18
  10  -6  -8  116.92   17.27
 -10   6   8  122.72   13.70
 -10  -6   8  191.23   17.23
 -12  -2  10   41.40   14.88
 -12   2  10   10.34   14.06
  12  -2 -10   67.13   17.72
  12   2 -10   14.06   17.73
   0  10   3  380.32   26.11
   0  10  -3  351.12   26.83
 -12  -2   1   51.38   18.15
 -12   2   1   42.83   16.39
   2  10  -3    7.63   17.49
  -2  10   3   18.60   13.99
   0   4 -13   15.38    7.16
   0  -4 -13   -0.47   16.46
  -1   3 -13  410.36   30.66
  -1  -3 -13  434.28   34.57
  -9   7   1  324.93   18.22
  -9  -7   1  278.91   21.73
   6   4 -14   52.27   18.04
   6  -4 -14   50.31   16.88
  -8  -8   5   18.44   10.29
  -8   8   5   11.52    8.82
   4  -2 -15   11.15   16.39
   4   2 -15   -6.45   15.39
  -8   4  -6  208.17   21.04
  -8  -4  -6  223.64   25.99
 -11  -5   8   49.03   12.55
 -11   5   8   25.67   12.01
   6  -2 -15   82.74   19.61
   6   2 -15  117.95   19.14
 -10  -6   1  212.90   21.59
 -10   6   1  208.87   17.19
 -10   2  -4   94.15   17.97
  -8  -8   2   94.93   14.25
  -8   8   2   82.29    9.15
 -11  -5   2  186.29   21.74
 -11   5   2  131.36   19.97
  -9  -1  -6  329.10   29.27
  -9   1  -6  365.03   28.24
  -7  -3  -8  105.61   20.12
  -7   3  -8  109.76   18.25
  12   0 -11   23.29   20.86
 -12   0  11   -6.37   13.72
   7  -5 -13  332.77   29.04
   7   5 -13  312.26   22.80
   1  -3 -14 2351.49  110.90
   1   3 -14 2359.09  110.34
 -12   0   0  323.46   31.66
 -12  -4   6  272.17   22.74
 -12   4   6  235.47   20.21
  -2  -4 -12  153.62   25.63
  -2   4 -12  164.68   14.02
  -2   4 -12  162.44   21.01
 -12  -4   5   18.67   14.62
 -12   4   5   15.63   12.95
  -4   8  -6   64.57   18.50
  -4  -8  -6   29.43   12.61
  -5   9  -2   28.91   15.86
  -5  -9  -2   11.98    9.17
   5   9   2   15.50   17.02
   0   8  -9   -0.59   12.00
   0   8   9   -2.68   11.94
   0  -8  -9  -15.04   10.05
   2   0 -15   11.72   16.95
 -13   1   6  412.45   29.33
 -13  -1   6  402.32   32.37
  -8  -8   6  310.24   15.82
  -8   8   6  294.52   19.69
   0  -2 -14  323.50   29.13
   0   2 -14  337.15   27.73
   2  10   2  162.74   20.55
  -2  10  -2  140.20   20.86
  -8  -6  -4   63.65   14.69
  -8   6  -4    9.45   11.28
   6   8  -9   41.01    9.00
  -6  -8   9   29.08    6.65
   6   8  -9   32.27   16.14
  -6   8   9   21.87   10.92
  -7   7  -4   -4.30   10.76
  -7  -7  -4   11.26   14.06
  -1   7 -10  328.52   20.41
  -1   7 -10  307.87   19.12
  -1  -7 -10  371.35   24.47
  -1  -5 -12    7.97   16.42
  -1   5 -12   33.05   13.26
 -13  -1   5   17.85   15.85
 -13   1   5   32.15   15.90
 -12   4   7   19.74   13.81
 -12  -4   7  121.04   17.52
 -13  -1   7  279.91   24.29
 -13   1   7  246.38   24.50
 -12   4   4  137.01   16.91
 -12  -4   4  102.65   18.43
  10  -4 -12   91.32   21.94
  10   4 -12   78.31   18.31
   8   0 -15   21.38   17.90
  -2  10   4  105.22   16.97
   2  10  -4  115.41   18.37
  -9   7   8  136.71   12.18
  -9  -7   8   92.34   11.92
   9  -7  -8  128.82   15.27
  -5  -5  -9  372.65   28.55
  -4  -6  -9  209.82   22.53
  -8   8   1  134.06   11.86
  -8  -8   1   74.36   15.80
   1   7 -11  252.58   15.75
   1   7 -11  253.90   17.49
   1  -7 -11  279.52   20.69
  -1   7  11  230.22   15.20
  -3   9  -5  125.78   19.31
   3   9   5  150.07   21.78
  -6   0 -10  639.37   40.17
   9  -5 -12  -25.39   15.11
   9   5 -12    1.36   13.91
   1  -5 -13  652.41   41.14
   1   5 -13  665.32   33.01
   1   5 -13  566.30   20.37
  -5   9   7  179.55   16.63
   5   9  -7  133.43   19.00
  -2   2 -13  436.75   34.57
  -2  -2 -13  461.92   38.67
  -2  -8  -8  119.47   16.38
   2   8   8   74.77   15.48
  -2   8  -8   93.79   16.24
   2  -4 -14   78.89   21.20
   2   4 -14  135.10   17.55
   0  10   4  568.58   33.10
   0  10  -4  564.24   33.30
  -6   6  -7  760.08   33.95
  -6  -6  -7  680.13   37.96
  -9  -7   0  101.71   18.04
  -9   7   0   96.80   13.93
  -3   3 -12 1172.35   61.04
  -3  -3 -12 1160.90   64.42
  10  -6  -9   56.78   15.62
 -10   6   9   56.82    9.49
 -10  -6   9   32.69   11.83
 -13   1   4  226.24   24.13
 -13  -1   4  198.69   24.57
 -10   4  -3   14.51   12.69
 -10  -4  -3  -19.65   14.13
 -13   1   8  -12.77   13.28
 -13  -1   8  -14.18   12.47
  11  -5  -9  211.34   20.47
 -11   5   9  146.25   16.84
 -11  -5   9  145.45   18.59
   4   8 -10  117.97   11.99
  -4   8  10  114.21   13.57
   4   8 -10  134.22   17.59
  10   0 -14  118.33   22.63
 -12   4   8  241.64   18.95
 -12  -4   8  155.94   20.00
 -11   5   1  129.34   16.41
 -11  -5   1  155.76   20.97
 -12  -4   3  149.03   21.00
 -12   4   3  157.47   19.07
   5  -3 -15  103.20   17.84
   5   3 -15   27.58   16.22
  -5   1 -11  618.71   39.73
  -5  -1 -11  635.46   43.12
 -10  -6   0   35.14   16.25
 -10   6   0   65.31   14.95
  -3   9   8  138.59   15.89
   3   9  -8  148.44   20.96
  -2   8  10  103.88   13.39
   2  -8 -10   78.14   14.61
   2   8 -10  116.07   16.28
  -8   8   7  243.18   20.14
   8  -8  -7  247.13   18.42
  -8  -8   7  231.78   16.16
  -8   8   7  271.72   15.39
  11   1 -13  165.42   24.64
  11  -1 -13  144.53   25.57
 -12  -2  11   42.24   15.05
  12  -2 -11   72.39   20.92
  12   2 -11   83.61   20.05
 -12   2  11   65.93   15.96
   4  10  -2   68.33   16.87
  -4  10   2    1.55   16.12
  11  -3 -12  109.69   20.44
  11   3 -12   57.29   19.76
 -12  -2   0   66.83   19.42
 -12   2   0   32.35   17.42
  -5   7  -7  277.23   19.81
  -5  -7  -7  282.20   23.72
  -7   1  -9   94.21   19.83
  -7  -1  -9   89.83   19.39
   4  10  -1    4.98   16.37
  -4  10   1   50.04   15.72
  -9  -5  -4  214.14   23.15
  -9   5  -4  242.80   22.75
  -7  -5  -7   10.94   14.82
  -7   5  -7  -22.50   13.24
  -6  -8  -4   24.19   13.67
  -2  10  -3   26.48   15.19
   2  10   3   -3.71   14.17
  -4   0 -12  431.95   32.32
   2   2 -15  924.55   52.05
   2  -2 -15  950.43   54.56
  -4  10   3  132.52   19.97
   4  10  -3  170.73   22.31
 -11   1  -3   30.35   17.66
 -11  -1  -3    0.67   15.49
   9  -3 -14  497.68   37.35
   9   3 -14  504.62   34.55
 -11  -3  -2   66.85   20.24
 -11   3  -2   64.30   16.73
  -1   9  -7 2670.16  108.62
  -1  -9  -7 2411.80   75.23
   1   9   7 2581.87  102.04
 -10   0  -5   12.28   15.55
  -8  -8   0   26.09   10.56
  -8   8   0    3.60    8.03
  -3   5 -11  285.23   25.24
  -3   5 -11  207.57   17.03
  -3  -5 -11  243.74   26.77
  -6   4  -9 1313.16   62.03
  -6  -4  -9 1294.27   65.61
  -3  -7  -9   41.52   17.08
  -3   7  -9   60.52   13.10
  -3   7  -9   63.78   14.65
  -2  10   5   -6.48   12.65
   2  10  -5    0.92   13.68
 -13   1   3   70.84   18.79
 -13  -1   3  124.51   20.47
  -5  -9  -3    1.73   10.54
   5   9   3   14.30   16.86
  -5   9  -3    4.70   15.58
   8  -2 -15   81.05   19.28
   8   2 -15   38.45   17.68
   4  -6 -13  232.80   21.34
   4   6 -13  216.26   18.38
  -1  -1 -14  129.40   28.83
  -1   1 -14  225.23   25.43
  -7   7  11   14.40    8.45
   7   7 -11   -5.72   12.54
   7  -7 -11    6.74   14.75
   7   7 -11    5.37   12.38
   1   9  -8  221.80   21.27
  -1   9   8  239.05   18.73
   1  -9  -8  260.17   16.40
 -13  -1   9   -3.01   14.55
 -13   1   9   -7.41   13.18
  -8   0  -8  147.64   20.72
   0   6 -12  328.50   24.93
   0  -6 -12  415.77   27.09
   7   9  -3 3831.57  207.95
  -7   9   3 3992.71  183.41
  -7  -9   3 3773.30  127.72
   4  10   0  119.17   20.28
  -4  10   0  106.94   19.14
  -7   9   4   24.48   14.95
  -7  -9   4    5.65    8.08
   7   9  -4   -4.73   17.44
  -6   2 -10   40.11   18.30
  -6  -2 -10   86.49   22.50
   8  -4 -14  -32.52   15.81
   8   4 -14    2.16   15.10
  -9  -7   9   29.80   10.56
   9  -7  -9    5.93   14.10
   3  -3 -15  376.10   35.49
   3   3 -15  468.78   32.50
  12   0 -12   34.93   20.52
 -12   0  -1    5.66   16.28
  -7   9   2   30.98   14.79
  -7  -9   2   -5.60    7.69
  -8   6  12    7.79    7.66
   8  -6 -12   31.99   14.23
 -12  -4   9    1.98   12.54
 -12   4   9   12.30   12.02
  -4  10   4  177.07   19.94
   4  10  -4  163.64   21.90
 -12   4   2   52.27   14.79
 -12  -4   2   40.70   16.84
   5   5 -14 3201.83  105.38
   5   5 -14 3363.92  133.77
  -4   4 -11   63.68   20.08
  -4  -4 -11   51.93   21.58
   7   3 -15  114.60   18.06
   7  -3 -15  116.35   20.08
   1  -1 -15  196.51   26.41
   1   1 -15  180.46   23.99
  10  -2 -14  216.29   26.46
  10   2 -14  234.41   25.05
   0  10  -5   93.05   17.10
   0  10   5   81.94   17.06
  -2   6 -11    9.29   12.67
  -2   6 -11   30.38   12.59
  -2  -6 -11  -19.10   15.28
  -7  -9   5  185.12   13.00
   7   9  -5  231.50   28.96
  -7   9   5  194.03   20.44
  -9   7  -1  -11.79   11.88
  -9  -7  -1   -0.78   11.65
 -11  -5  10   75.49   14.85
  11  -5 -10  107.17   18.67
 -11   5  10   98.05   12.74
  -9  -3  -6   -0.29   15.80
  -9   3  -6    8.59   14.71
   6  -6 -13  224.46   23.15
   6   6 -13  218.85   18.73
   9   1 -15  399.07   31.67
   9  -1 -15  362.37   32.70
   5  -9  -8   40.31   10.44
  -5   9   8   30.22   13.25
   5   9  -8   51.11   15.32
  -8   8   8   25.56   12.50
  10  -6 -10    8.06   16.18
 -10  -6  10  -12.93   10.68
  10   6 -10   -4.16   13.79
   3   7 -12  266.72   18.64
   3   7 -12  268.26   17.21
   6   8 -10   -7.67    8.90
  -6   8  10  -14.96    9.92
   6   8 -10    8.01   15.06
   5   7 -12  326.80   19.16
   5   7 -12  317.77   19.88
  -5   7  12  339.43   14.47
   5  -7 -12  369.52   23.14
 -11  -5   0  119.94   24.14
 -11   5   0  135.80   18.22
  -7  -9   1  280.43   15.34
  -7   9   1  299.33   26.69
   4  10   1  140.77   20.68
  -4  10  -1  115.21   20.51
   3  -5 -14   25.51   17.01
   3   5 -14   20.18   13.90
   3   5 -14   24.96    8.35
  -4  -2 -12  446.24   36.54
  -4   2 -12  447.09   34.37
   6   0 -16  167.02   23.86
 -13  -3   6   -3.07   14.12
 -13   3   6   -2.12   13.36
 -10   2  -5   63.01   18.12
 -10  -2  -5   40.39   18.76
 -10   6  -1  -16.18   12.09
 -10  -6  -1   -3.72   13.14
 -13  -1   2   64.74   19.34
 -13   1   2   47.58   19.42
  -4  -8  -7   42.79   16.49
  -4   8  -7   44.28   15.39
  -7   7  -5  165.74   13.50
  -7  -7  -5  168.04   18.62
   2  -6 -13   -6.17   15.28
 -13  -3   5   99.49   18.74
 -13   3   5   66.15   16.16
   2  10   4   56.98   16.46
  -2  10  -4   49.86   16.68
 -13  -1  10   10.67   16.30
 -13   1  10   64.32   15.91
   3   9   6  163.43   21.04
  -3   9  -6  184.74   20.82
  -3  -1 -13  125.71   22.13
  -3   1 -13   77.95   20.78
 -13   3   7   46.66   14.82
 -13  -3   7   16.45   15.65
  -4  10   5  389.32   26.00
   4  10  -5  336.12   29.08
   5  -1 -16  140.65   23.63
   5   1 -16  176.48   26.57
   4   0 -16  170.39   25.31
  -8  -8  -1    9.58   11.05
  -8   8  -1   15.13    8.16
  -8  -6  -5   17.95   14.12
  -8   6  -5   22.80   13.94
  -8   2  -8   -3.39   16.78
  -8  -2  -8   -3.16   16.37
  10   4 -13   90.61   19.83
  10  -4 -13  116.25   20.76
  -7   9   6  253.61   21.34
  -7   9   6  225.29   11.33
   7   9  -6  256.52   25.96
  -8  -4  -7  640.33   41.66
  -8   4  -7  715.69   39.27
  -2  10   6   30.92   14.75
   2  10  -6   66.06   16.08
 -12  -2  12   -9.09   14.26
  12  -2 -12  -12.44   18.69
  12   2 -12   12.11   16.82
 -12   2  -1  150.84   22.86
 -12  -2  -1  159.76   23.56
   0  -8 -10   48.94   12.34
   0   8 -10   18.36   12.80
   0   8 -10   29.96    9.18
   0   8  10   -2.00   10.70
 -12   4  10  -36.96   13.29
 -12  -4  10   15.10   12.41
  12  -4 -10   -6.24   16.57
   7   5 -14  672.23   42.36
   7  -5 -14  748.66   42.02
 -13  -3   4   36.08   16.90
 -13   3   4   37.29   15.44
 -12   4   1    8.07   17.91
 -12  -4   1   38.32   19.73
  -9   1  -7   23.77   15.58
  -9   1  -7   -2.44   20.91
  -9  -1  -7   38.05   17.32
  -9  -1  -7   11.50   17.75
 -13   3   8    7.99   12.51
 -13  -3   8  -11.26   13.25
   9   5 -13   97.31   18.87
  -9   5  13  105.30    9.33
   9  -5 -13  114.88   22.57
   4  -4 -15   40.29   17.06
   4   4 -15    4.08   14.75
  -7   9   0  -19.00   17.51
  -3   9   9 1595.89   68.29
   3   9  -9 1638.98   74.95
   6   4 -15 1137.49   56.81
   6  -4 -15 1158.63   59.70
 -10  -4  -4  266.65   26.38
 -10   4  -4  273.89   27.49
  -5   9  -4  205.04   24.28
   7  -1 -16  672.69   43.83
   7   1 -16  680.86   42.84
  -5  -3 -11  162.58   23.65
  -5   3 -11  187.00   22.32
   9   7 -10   -1.00   15.33
  -9   7  10   27.46   10.65
  -4  10  -2  534.98   34.23
   4  10   2  454.18   33.90
  11   3 -13   32.62   18.30
  11  -3 -13   26.51   18.30
  -7  -3  -9   31.80   18.66
  -7   3  -9   48.93   16.66
  -4   8  11   18.07   10.44
   4  -8 -11   27.13   11.61
   4   8 -11   17.51   10.43
   4   8 -11   19.58   11.67
  -6  -8  -5  204.54   22.25
  -2   8  -9  136.90   17.46
  -2  -8  -9  128.94   17.06
   0   0 -15    4.98   17.60
  -1  -7 -11   63.97   16.23
  -1   7 -11   42.50   14.10
  -1   7 -11   65.39   12.06
   6   2 -16  114.43   21.33
   6  -2 -16  147.12   26.34
  11  -1 -14   28.86   17.65
  11   1 -14   -8.60   18.57
 -11   3  -3   -7.06   16.66
 -11  -3  -3    5.84   16.06
   0  10   6  297.19   23.56
   0  10  -6  280.03   24.74
  -8   8   9    6.84   11.11
   3  -1 -16   79.54   22.03
   3   1 -16  104.39   21.36
   0   4 -14   51.89   16.28
   0  -4 -14    3.06   18.03
  -4  10   6  229.95   21.82
   4  10  -6  213.03   23.75
   7   9  -7   28.82   17.79
  -7   9   7   44.54   13.76
   1   9   8    1.91   15.36
  -1   9  -8   35.98   16.45
 -11  -5  11    7.17   13.10
  11  -5 -11   43.74   16.77
  11   5 -11   58.63   18.97
  -6  -6  -8  418.84   31.30
  -6   6  -8  421.75   28.52
 -13  -3   3   -1.38   17.14
 -13   3   3  -19.16   14.83
   4  -2 -16  143.99   24.73
   4   2 -16   42.57   20.05
  10   0 -15  -28.28   18.85
  -9   7  -2  244.15   17.06
  -9  -7  -2  240.33   20.99
  -2   0 -14  385.23   36.96
  -1  -3 -14   13.13   18.88
  -1   3 -14  -32.38   16.72
  -9   5  -5  103.88   17.64
  -9  -5  -5  168.40   21.37
  12   0 -13   -1.26   17.80
 -13  -3   9  -11.71   14.26
 -13   3   9  -21.32   13.09
   1  -7 -12  126.15   22.35
   1   7 -12  148.24   14.41
  -4  -6 -10  375.72   29.69
  -4   6 -10  338.86   22.17
  -4   6 -10  382.79   28.95
 -13  -1   1   46.70   20.15
 -13   1   1   41.04   18.18
 -12   0  -2  162.27   25.18
 -11   1  -4   -8.96   16.05
 -11  -1  -4   -8.38   16.48
   8   0 -16  462.51   35.77
   2   8 -11   44.18   12.03
   2  -8 -11   39.61   14.52
  -2   8  11   32.27   11.47
 -11  -5  -1   16.11   14.84
 -11   5  -1  -13.81   13.34
   1   9  -9   36.70   13.21
  -1   9   9   11.00   13.26
 -13   1  11    1.52   14.12
 -13  -1  11    6.30   14.15
  13   1 -11    3.60   19.01
  13  -1 -11   18.74   19.22
  -5  -5 -10   87.77   20.23
  -5   5 -10   96.19   17.40
  10   6 -11   22.05   14.85
  10  -6 -11   11.90   14.88
   7   7 -12   15.47   15.69
   7  -7 -12   21.15   14.52
   7   7 -12   29.54   11.97
  -7   7  12   20.35    8.47
   5   9  -9  283.42   23.67
  -5   9   9  308.48   20.43
  -2  -4 -13  226.34   26.20
  -2   4 -13  168.99   23.88
  -5   7  -8  405.35   24.52
  -5  -7  -8  360.58   29.10
   1  -3 -15   15.82   19.26
   1   3 -15   37.30   17.19
  -1  -5 -13  263.56   27.74
  -1   5 -13  218.57   25.34
   2  10   5   -2.22   14.28
  -2  10  -5   -6.47   14.56
  -8  -8  -2   91.92   15.81
  -8   8  -2  117.96   12.35
  -7   9  -1  526.78   39.38
 -10  -6  -2    9.35   13.14
 -10   6  -2   -8.46   11.49
 -10   0  -6   24.30   17.56
   9   3 -15   32.22   18.63
   9  -3 -15   82.08   20.01
   8   6 -13  245.36   25.95
   1  11   0  250.76   27.02
  -1  11   0  328.39   27.28
  -7   5  -8 1832.88   86.89
  -7  -5  -8 1803.38   89.67
  -1  11   1   25.22   16.13
   1  11  -1   19.55   19.11
  12  -4 -11  -28.82   15.93
 -12   4  11   -3.20   13.08
 -12  -4  11   11.66   12.95
  12   4 -11   14.11   17.92
  -2  10   7   68.03   14.38
   2  10  -7   36.74   15.98
  -6   0 -11   14.48   18.01
   1   5 -14   89.40   17.46
   1  -5 -14   75.93   20.53
   2   0 -16  696.27   49.67
 -12   4   0  166.65   20.58
 -12  -4   0  111.02   21.56
   0  -2 -15  202.35   25.37
   0   2 -15  165.78   25.26
   6   8 -11  263.46   20.70
  -6   8  11  241.80   15.90
   4  10   3   37.35   16.61
  -4  10  -3   -6.60   15.38
   6  10  -3  541.32   41.82
  -6  10   3  606.89   37.22
  -3  -7 -10  113.36   19.39
  -3   7 -10   57.65   13.12
  -3   7 -10   34.85   14.83
   2  -4 -15  323.87   30.74
   2   4 -15  275.10   25.55
 -14   0   6  230.05   25.56
   1  11   1   25.86   15.43
  -1  11  -1   14.78   16.00
 -14   0   7   22.39   16.61
   6  10  -2  448.32   35.32
  -6  10   2  444.18   32.87
  -1  11   2   -1.39   14.60
   1  11  -2   -6.83   15.70
 -13  -3   2   21.12   19.64
 -13   3   2   13.44   15.84
 -13   3  10  -12.57   17.08
 -13  -3  10  -20.30   14.46
  -3  -3 -13   13.45   19.74
  -3   3 -13   26.38   19.96
   5  -3 -16 1392.88   72.95
   5   3 -16 1332.65   73.24
  -6  10   4 1013.45   52.82
   6  10  -4  923.10   55.46
   8   4 -15 1284.55   65.27
   8  -4 -15 1352.33   72.33
  -7  -1 -10   17.48   18.27
  -7   1 -10   19.69   17.81
  10  -2 -15  180.00   24.83
  10   2 -15  120.56   25.01
  -2   2 -14  285.54   29.60
  -2  -2 -14  244.09   30.74
  12   2 -13   60.84   21.17
  12  -2 -13   70.93   22.22
 -14   0   5   30.65   17.37
  -7   9   8   47.84   14.69
   7  -9  -8   66.55   11.89
   7   9  -8   61.41   17.44
   4   6 -14  275.04   20.32
   4  -6 -14  268.96   25.23
 -12   2  -2   21.99   21.19
 -12  -2  -2   47.91   18.47
   8  -2 -16  122.14   23.13
   8   2 -16  135.77   23.64
 -14   0   8  206.15   26.86
   4  10  -7  103.39   20.68
  -4  10   7   60.28   15.30
  -6   4 -10   59.50   17.50
  -6  -4 -10   56.68   19.99
  -5  -1 -12  112.22   22.29
  -5   1 -12   83.63   20.84
  -6  10   1   50.62   17.45
   6  10  -1   63.03   19.70
  -7  -7  -6   90.14   17.88
  -7   7  -6  143.35   16.84
   9  -7 -11   81.27   18.16
   9   7 -11   91.29   17.16
  -9   7  11   59.96   11.77
  -8   0  -9   -8.32   15.90
  -5   9  -5 1132.99   63.82
  -3   5 -12  236.66   27.17
  -3  -5 -12  180.58   28.37
 -11  -7   5    3.38   14.44
 -11   7   5    4.13   12.01
   0  -6 -13  176.88   21.78
   0   6 -13  202.43   19.21
  -9   3  -7  201.30   24.39
  -9  -3  -7  246.65   27.12
  -1  11  -2  195.97   23.91
   1  11   2  244.54   23.32
   5  -7 -13  136.06   21.27
   5   7 -13  114.96   17.06
  -4   8  -8   30.59   18.67
  -4  -8  -8   43.48   15.69
   6  -6 -14  452.93   29.70
   6   6 -14  345.23   25.17
  10  -4 -14   64.80   21.44
  10   4 -14   32.86   17.86
   1  11  -3    6.29   15.27
  -1  11   3  -11.39   16.65
  -8   8  10   11.55   10.81
 -11   7   6   -5.35   10.38
 -11  -7   6   -2.76   12.23
   6  10  -5   32.32   17.42
  -6  10   5    2.58   14.43
  -8  -6  -6   10.87   15.97
  -8   6  -6   17.37   12.15
 -11   7   4   -3.62   10.78
 -11  -7   4    4.69   12.50
   5  -5 -15  199.11   25.61
   5   5 -15  197.51   21.17
 -13  -1   0   13.58   18.89
 -13   1   0   24.14   18.35
   7  -3 -16  237.36   26.92
   7   3 -16  227.51   24.93
 -10   2  -6   12.08   14.86
 -10  -2  -6    9.76   17.53
   3   7 -13   69.48   12.72
   3  -7 -13   87.35   16.76
   9  -1 -16   -8.74   17.83
  -4   0 -13   17.70   19.64
   3   9 -10    9.11   12.82
  -3   9  10  -13.31   12.02
 -14   0   4  110.24   21.08
   0  10  -7   23.62   15.74
   0  10   7   38.50   14.26
 -13   1  12    5.43   15.88
  13   1 -12   28.15   19.75
 -13  -1  12   21.19   15.92
  -7   9  -2  216.54   27.66
  -6  -2 -11  194.33   26.61
  -6   2 -11  155.72   24.86
   2   2 -16  140.83   21.97
   2  -2 -16   80.96   23.47
 -11  -5  12  165.59   18.58
  11  -5 -12  161.94   22.90
 -14   0   9  -19.08   15.14
 -12  -6   6   49.52   16.74
 -12   6   6   96.62   14.53
  -2  -6 -12  115.43   21.85
  -2   6 -12  118.54   16.84
 -12   6   5   -7.77   12.32
 -12  -6   5   21.03   14.26
  -9  -7  -3  106.75   21.51
  -6  10   0   72.78   17.27
   6  10   0   26.30   20.04
  -4   4 -12  -30.51   16.42
  -4  -4 -12   14.28   18.23
 -10   8   5  -19.67   11.99
 -11  -7   7  332.32   21.98
 -11   7   7  270.82   18.79
 -14  -2   6   16.74   16.07
 -14   2   6   -3.15   15.40
  -3  11   1   60.04   18.34
   3  11  -1   83.36   19.50
  11  -3 -14  -37.51   17.47
  11   3 -14   40.39   19.84
 -10   8   4   94.15   13.87
 -14  -2   7   57.24   16.21
   9  -5 -14   -5.72   16.47
   9   5 -14  -16.37   15.78
  -6  -8  -6   17.26   16.22
  -6   8  -6   41.48   12.25
 -11   5  -2   -2.37   14.35
 -11  -5  -2   25.05   15.76
  -3  11   2  184.88   24.24
   3  11  -2  223.13   24.93
 -11  -7   3  264.33   22.12
 -11   7   3  206.65   19.92
 -10   4  -5  256.70   24.93
 -10  -4  -5  274.50   28.10
   3  -3 -16    9.92   18.33
   3   3 -16   -6.11   18.27
  -1  -1 -15  368.21   36.34
  -1   1 -15  336.60   33.98
 -12   6   7   78.20   14.00
 -12  -6   7  107.07   17.11
 -12   6   4  -29.84   12.25
 -12  -6   4   13.36   14.77
  10   6 -12  223.32   23.33
  10  -6 -12  246.04   25.06
 -10  -6  12  247.53   17.70
  -8  -8  -3  205.16   18.17
  -8   8  -3  177.22   15.64
   0   8 -11   46.51   11.85
   0   8 -11   83.81   14.49
   0  -8 -11   75.31   18.23
 -10   8   6   27.99   11.71
  -3  11   0   51.10   16.47
   3  11   0   24.38   18.07
  -8   4  -8   98.62   19.53
  -8  -4  -8  119.96   20.34
  -2  10  -6   21.68   15.87
 -14   2   5  101.29   19.57
 -14  -2   5  124.04   21.06
 -13   3   1  -14.96   16.73
 -13  -3   1    7.42   17.81
 -11  -3  -4  191.58   24.62
 -11   3  -4  204.94   22.87
  -5   9  10  188.33   19.24
   5   9 -10  198.44   20.12
 -14  -2   8   30.59   15.72
 -14   2   8   33.76   15.96
  12   0 -14   57.76   21.91
   4  10   4  167.03   24.09
  -4  10  -4  231.89   25.58
  -1  11  -3    2.64   16.71
   1  11   3   29.05   16.59
  13  -3 -11  -15.72   20.51
 -13   3  11   -4.23   13.95
 -13  -3  11   24.01   13.74
   3  11  -3   51.84   19.93
  -3  11   3  112.10   18.77
   6  10  -6  -25.96   16.62
  -6  10   6  -15.31   13.78
   3  -5 -15  269.60   29.84
   3   5 -15  215.43   22.97
 -12   0  -3  -30.17   17.48
  12   4 -12  161.37   24.21
  12  -4 -12  179.61   27.16
 -12  -4  12  119.77   17.98
   1  11  -4   47.53   17.89
  -1  11   4   47.11   16.65
   4   8 -12    7.97   11.05
  -4   8  12   14.88    9.48
   4  -8 -12   30.24   14.69
   4   8 -12    3.47   13.97
 -12   4  -1   -1.70   17.75
 -12  -4  -1   12.42   17.80
   2  -6 -14   96.72   18.86
   2   6 -14   56.82   16.79
  -8   2  -9   21.58   17.42
  -8  -2  -9   72.12   18.55
   1  -1 -16  239.21   35.80
   1   1 -16  253.42   29.70
   7   5 -15  450.18   32.88
   7  -5 -15  505.35   37.78
   1   9   9  240.64   21.94
  -1   9  -9  297.01   24.01
  11   1 -15  232.68   29.61
  11  -1 -15  240.80   29.25
 -14   0   3  -41.43   19.73
  -2  10   8   46.94   14.93
   2  10  -8   49.19   15.21
 -10   6  -3  125.98   17.49
 -10  -6  -3  187.33   21.27
  -9  -1  -8   49.20   20.49
  -9   1  -8   34.93   18.28
   6   0 -17  -37.72   20.38
  -2  -8 -10   92.79   19.66
  -2   8 -10   96.48   17.26
  -2   8 -10   85.15   12.05
  -7   9   9  238.33   19.22
   7   9  -9  221.26   26.87
 -11  -7   8  133.96   16.31
 -11   7   8  123.22   16.10
 -14   0  10   18.53   16.57
 -12   6   8   81.89   13.41
 -12   6   3  125.85   17.33
   1   9 -10    6.13   12.95
  -1   9  10   14.44   12.99
 -11  -7   2    8.21   14.70
 -10   8   7  183.94   15.44
   3  11   1   14.43   15.81
  -3  11  -1    9.13   16.47
  -9   5  -6  581.19   34.67
  -9  -5  -6  555.30   40.20
  -4  -2 -13  141.57   23.97
  -4   2 -13  119.15   23.89
 -14   2   4    7.13   16.76
 -14  -2   4   25.81   17.78
 -11  -1  -5   67.78   19.45
 -11   1  -5   47.71   19.68
  -6  10  -1   -3.29   16.51
   6  10   1   28.34   19.41
   7  -7 -13  350.48   26.04
   7   7 -13  275.09   22.08
   4  10  -8  245.34   23.92
  -4  10   8  244.49   20.25
 -14   2   9   25.55   14.94
 -14  -2   9   -5.10   15.31
   5  -1 -17  132.25   24.27
   5   1 -17  117.11   22.51
   3  11  -4  212.36   28.68
  -3  11   4  194.47   23.09
   6  -4 -16  -10.55   17.51
 -13   5   6   25.16   15.74
 -13  -5   6   17.09   15.09
  -3   1 -14  249.56   27.73
  -3  -1 -14  167.00   31.29
  10   0 -16  309.76   31.70
   2   8 -12   74.23   12.41
   2   8 -12   34.14   11.48
  -2   8  12   59.42   11.03
   2  -8 -12   34.67   15.06
  -6  -6  -9   26.09   17.05
  -6   6  -9    7.99   14.42
  -1   7 -12  126.14   16.27
  -1  -7 -12   11.66   21.73
 -13   5   5  -39.78   14.27
 -13  -5   5   -4.83   16.06
 -13  -5   7   45.72   15.45
 -13   5   7    8.68   13.67
   4  -4 -16   23.60   17.75
   4   4 -16   -2.89   15.39
   6  -8 -12   19.97   14.96
   6   8 -12   38.11   11.02
  -6   8  12   16.89   10.53
   6   8 -12    4.66   13.28
  -7   3 -10  375.98   30.61
  -7  -3 -10  297.87   32.33
   7  -1 -17  255.69   29.26
   7   1 -17  190.61   26.42
  -5   7  -9  -15.70   12.35
  -5   7  -9   -2.73   12.93
  -5  -7  -9   -0.32   15.40
  12  -2 -14   70.23   20.79
  12   2 -14   20.33   21.13
  -7   9  -3  164.92   26.22
   6  10  -7   35.86   16.25
  -6  10   7    7.97   13.24
   8   6 -14    7.02   14.28
   8  -6 -14   15.21   18.30
  -5   3 -12   39.67   17.79
  -5  -3 -12    6.03   18.77
  -9   9   5  706.28   45.19
  -1  11  -4  434.25   31.45
   1  11   4  398.53   32.06
 -12  -2  -3  -22.04   18.64
 -12   2  -3  -21.18   15.49
   9  -7 -12  101.71   16.76
   9   7 -12   20.39   15.41
  -9   7  12   68.35   11.02
  -8   8  11   35.01   13.43
   8   8 -11   49.51   13.85
 -13  -1  -1  131.92   24.97
 -13   1  -1  151.83   23.83
   1  -7 -13  183.09   22.69
   1   7 -13  170.93   18.67
 -12  -6   9   48.70   15.05
 -12   6   9  -18.67   11.36
   1  11  -5   80.63   19.54
  -1  11   5   92.21   20.73
 -12   6   2  140.76   19.19
 -12  -6   2  202.63   23.27
  -4   6 -11   40.60   16.58
  -4   6 -11   61.17   16.55
  -4  -6 -11  132.47   23.05
   3  11   2   79.06   19.18
  -3  11  -2   84.56   19.79
 -10   8   8   14.40   10.01
 -13  -1  13  -22.15   15.98
 -13   1  13   14.44   12.73
  13  -1 -13  -27.04   19.39
  13   1 -13   34.35   19.86
 -13  -5   4   21.52   16.38
 -14   2   3    5.30   16.77
 -14  -2   3   26.50   18.42
  -5   9  -6    4.94   16.08
  -3   9  -8   -8.52   15.05
 -13   5   8   13.81   13.03
 -13  -5   8    5.91   16.40
 -11  -7   9   87.77   14.78
 -11   7   9   76.76   13.12
 -14   0   2   -2.26   17.93
   6  -2 -17  419.22   33.92
   6   2 -17  293.23   31.61
 -10   0  -7  -11.56   17.99
 -14  -2  10    0.30   15.10
 -14   2  10  -12.40   14.70
   8   0 -17  -27.69   20.05
 -11   7   1   40.60   13.08
 -11  -7   1   42.80   15.38
 -10   8   1   67.46   11.82
 -13  -3   0   30.34   18.91
 -13   3   0    9.44   16.67
  -9   9   6    0.58   15.49
  -9   9   6    6.92    8.24
   3  11  -5  -33.12   16.46
  -5   5 -11    9.85   15.65
  -5  -5 -11   23.84   18.85
 -14   0  11   -1.93   15.67
   9  -3 -16   89.57   21.96
   0  10   8   10.60   12.63
   0  10  -8  -12.45   14.10
 -13  -3  12   58.51   17.31
 -13   3  12   19.16   16.68
  13  -3 -12    3.02   24.42
  11   5 -13   13.83   19.84
  11  -5 -13  -15.73   17.98
 -11  -5  13   28.44   12.40
  -7   5  -9   12.97   15.13
  -7  -5  -9  -13.78   16.42
   0  -4 -15  116.52   22.56
  -6  10  -2  143.25   23.16
  -9  -7  -4   24.86   16.12
  -7  -7  -7    2.54   15.30
  -7   7  -7   13.77   12.59
   0   0 -16  774.46   53.35
   4  10   5   11.53   16.30
  -4  10  -5  -32.37   16.88
 -11   5  -3   28.46   15.55
 -11  -5  -3   67.95   18.54
   4  -2 -17   56.53   21.85
   3   1 -17  251.49   30.45
   3  -1 -17  317.92   33.00
  10  -2 -16   50.46   22.15
  10   2 -16   94.38   20.93
  -8   8  -4   29.08   11.72
  -3   7 -11   44.49   13.32
  -3   7 -11   52.40   14.30
  -3  -7 -11   21.48   18.67
  -1   3 -15  -33.71   18.62
  -1  -3 -15   -6.28   19.59
   3   9 -11  213.31   20.30
  -3   9  11  231.17   18.40
 -13   5   3   30.35   14.97
 -13  -5   3    8.22   20.70
  10  -4 -15    2.87   18.39
  10   4 -15   24.42   17.35
  -2   4 -14   75.14   18.85
  -2  -4 -14   30.75   23.70
  -2  10  -7   66.42   17.89
  -1   5 -14  207.90   23.23
  -1  -5 -14  209.21   25.98
  12  -4 -13   21.49   20.37
  12   4 -13   64.22   20.68
 -12  -4  13   78.58   16.40
 -13  -5   9    4.50   15.17
 -13   5   9   36.43   13.75
  -2   0 -15   -3.25   22.16
 -10  -6  13   22.85   10.01
  10   6 -13   28.46   16.40
  10  -6 -13   29.46   17.03
  -4   8  -9   54.58   16.68
  -4  -8  -9   36.65   18.24
 -12   4  -2   22.87   17.11
 -12  -4  -2  -41.51   16.71
   7   9 -10   60.04   19.62
  -7   9  10   33.97   12.59
   8   4 -16  -13.39   15.88
   8  -4 -16    7.16   17.98
  -8   6  -7    2.52   14.22
  -8  -6  -7   40.42   18.71
  -9   9   7  384.47   20.11
  -9   9   7  381.65   27.35
  -5   9  11   98.60   15.27
   5   9 -11   90.93   16.30
   1   3 -16   92.02   19.74
   1  -3 -16    6.00   22.12
  -6   8  -7  153.62   19.86
  -6  -8  -7  178.29   21.58
   5  -7 -14   68.03   21.81
   5   7 -14  116.82   16.79
 -12   6  10  169.62   17.00
  12  -6 -10  192.50   26.28
 -12  -6  10  114.08   17.78
  11  -3 -15    4.61   18.99
  11   3 -15   20.36   18.95
  -5  11   2  117.88   19.72
   5  11  -2   92.67   23.30
  -3  11  -3   53.01   19.42
   3  11   3   77.42   18.95
   1   5 -15  295.70   26.12
   1  -5 -15  247.13   29.13
 -10   8   9  274.75   19.21
 -10   8   9  222.12   17.34
 -12   6   1   45.71   18.67
 -12  -6   1   44.43   18.57
   2  10  -9   -3.41   14.37
  -2  10   9   -8.72   12.85
  -5  11   3   -6.48   15.47
   5  11  -3   -9.76   17.47
 -14   2   2   -2.67   17.26
 -14  -2   2   17.34   19.18
  -6   0 -12  474.93   39.65
  -4  10   9   19.75   12.81
   4  10  -9   66.73   16.49
   6  10  -8    9.88   18.60
  -6  10   8   16.55   13.63
   4   6 -15  160.76   20.14
   4  -6 -15  274.68   24.87
  -9  -3  -8   52.21   20.07
  -9   3  -8   95.60   18.82
 -10  -2  -7   45.86   18.89
 -10   2  -7   20.24   17.98
   6   6 -15   10.42   14.24
   6  -6 -15  -21.68   15.87
  -1  11  -5   37.49   17.26
   1  11   5   -5.06   15.68
   8   2 -17  -18.73   17.17
   8  -2 -17  -22.36   19.26
  12   0 -15   15.84   20.28
 -10  -6  -4    1.44   16.29
 -10   6  -4   14.51   15.83
 -10   4  -6    0.00   16.11
 -10  -4  -6   -9.91   18.79
   5  11  -1    2.35   18.23
  -5  11   1  -29.81   18.49
 -11   7  10  -15.96   11.17
 -11  -7  10   14.07   11.07
  11  -7 -10   -7.33   14.64
 -14  -2  11   28.96   15.40
 -14   2  11   -4.34   18.42
 -12   0  -4   71.02   19.97
 -10   8   0   12.08   11.17
   9  -5 -15    0.89   21.41
   9   5 -15   20.19   18.51
   1  11  -6   12.23   17.19
  -1  11   6   30.62   15.06
 -11   3  -5    0.18   16.03
  -7  -1 -11   43.11   19.31
  -7   1 -11    7.10   19.68
  -3  11   6  200.10   24.67
   3  11  -6  240.10   25.32
  -6   4 -11  151.01   22.02
  -6  -4 -11  145.18   25.06
   2  -4 -16   30.11   18.95
   2   4 -16   20.15   17.46
 -14   0   1  -24.39   20.33
 -11   7   0   -6.44   14.96
 -11  -7   0  -18.10   15.04
   5  11  -4   -8.81   16.28
  -5  11   4   19.85   15.91
   5   3 -17   23.49   17.44
   5  -3 -17    7.02   19.01
  -8   0 -10   24.73   19.40
   3  -7 -14    9.67   19.64
   3   7 -14   52.22   12.86
   2   0 -17   72.57   23.30
   0   2 -16  149.72   26.53
   0  -2 -16  158.10   25.95
   9  -1 -17   40.96   21.58
   9   1 -17   50.59   19.67
 -14   4   6   32.47   15.98
 -14  -4   6   -9.13   16.68
 -14   4   7   17.45   15.17
 -14  -4   7    2.94   15.44
  14   0 -12  -11.75   20.87
 -14   0  12   31.26   19.67
  -3   3 -14  -24.55   17.82
  -3  -3 -14   18.19   20.08
   0   6 -14   97.87   18.98
   0  -6 -14  161.68   22.67
 -13  -5   2  125.44   22.00
  -7   9  -4   57.58   20.85
  -1   9 -10   93.98   17.56
 -13   5  10  320.47   24.49
 -13  -5  10  331.75   27.97
  -3  -5 -13   93.01   26.68
  -3   5 -13  214.58   26.09
   5  -5 -16    9.12   21.18
   5   5 -16   37.53   15.49
   5  11   0    6.34   18.05
  -5  11   0    0.42   17.00
   7   3 -17  145.00   23.68
   7  -3 -17  170.43   25.82
   4  -8 -13   16.08   16.58
  -9   9   8   26.14   15.93
  -5   1 -13  114.82   24.32
  -5  -1 -13  135.82   25.80
  11   1 -16   -9.70   18.86
  11  -1 -16   29.73   19.46
  -2  -2 -15 1065.23   71.24
  -2   2 -15 1089.37   69.36
   0   8 -12    7.85   12.70
   0  -8 -12   15.78   15.40
 -14  -4   5   38.28   18.00
 -14   4   5   30.09   16.07
 -14  -4   8   -5.21   14.59
 -14   4   8   19.48   14.71
  -6  10  -3   13.58   17.43
  -1   9  11   45.49   11.83
   1   9 -11   36.25   14.37
  -8  10   4   31.72   20.20
 -13  -1  -2   53.96   21.27
 -13   1  -2   -6.33   23.03
 -13   3  -1   14.10   16.58
 -13  -3  -1    8.32   18.56
  -8  10   3   30.22   18.89
  -2   6 -13  507.09   33.82
  -2  -6 -13  440.46   39.21
   8   8 -12   20.12   12.24
  -8   8  12   10.83   11.57
   8  -8 -12   20.60   13.72
  -8  -4  -9   -6.68   18.43
  -8   4  -9   34.48   18.51
   5  11  -5   -8.51   16.73
  -5  11   5   20.04   15.70
  13  -1 -14  163.01   25.49
  13   1 -14   70.63   30.67
  13   3 -13   -7.81   19.51
 -13  -3  13    5.49   14.93
  13  -3 -13  -15.82   19.71
   7  -7 -14  108.09   20.17
   7   7 -14  151.80   18.42
  -9  -5  -7  115.39   22.68
 -11  -1  -6   -0.02   21.42
 -11   1  -6   26.16   18.29
  -6  -2 -12   12.40   18.32
  -6   2 -12    6.84   18.47
   9   7 -13   26.12   14.31
   9  -7 -13   16.65   18.88
  -9   7  13   10.50   10.67
  -8  10   5   99.71   19.89
  -2   8 -11  103.44   19.02
  -2  -8 -11  119.35   20.45
  12   2 -15   33.68   19.80
   7  -5 -16   16.42   18.04
   7   5 -16    3.74   18.06
  -8  10   2   19.74   17.83
 -12   2  -4   32.82   17.86
 -12  -2  -4   23.09   19.54
   6   8 -13   26.35   12.77
   6  -8 -13   22.08   17.02
   6   8 -13   37.03   13.51
  -4  -4 -13  210.47   25.18
  -4   4 -13   96.57   22.68
 -14   4   4   50.37   16.65
 -14  -4   4   28.33   19.03
 -15  -1   7   59.01   19.80
 -15   1   7   47.22   20.32
  -4   0 -14  406.68   37.71
  -3  11  -4   26.98   17.62
   3  11   4   -4.47   17.39
 -12  -6  11   24.17   14.52
 -12   6  11   47.71   14.51
  12  -6 -11   43.27   18.09
 -10   8  10   39.79   13.94
 -10   8  10   66.72   10.21
 -12  -6   0   -5.92   17.41
 -14   4   9    3.81   13.86
 -14  -4   9   35.64   16.60
  -5   9  -7  210.70   26.58
 -14   2   1    5.66   17.72
 -14  -2   1  -15.50   19.33
 -15   1   6  -10.90   16.94
 -15  -1   6   -2.48   18.54
  -4  10  -6   44.65   18.54
  -8  -2 -10  148.71   24.28
  -8   2 -10   90.44   22.07
  -9  -1  -9  245.92   29.07
  -9   1  -9  220.40   31.95
   5  11   1   55.48   19.18
  -5  11  -1   35.56   19.07
   2  -2 -17  902.11   58.77
   2   2 -17  905.70   58.04
 -15  -1   8   60.08   18.36
 -15   1   8  131.44   23.35
   0  10  -9  149.09   23.79
   0  10   9  157.79   19.32
   2  -6 -15  376.39   32.31
   2   6 -15  401.70   31.86
  11  -5 -14   75.91   21.87
  11   5 -14  115.38   20.20
   3  -3 -17   20.02   20.11
   3   3 -17   48.23   19.08
  -8  10   6   30.04   16.33
 -14  -2  12   -3.34   14.99
 -14   2  12   10.76   18.74
  14  -2 -12    2.41   22.72
   3   5 -16  182.38   22.09
   3  -5 -16  231.70   27.22
 -10   8  -1   17.24   11.39
 -10  -8  -1  -24.20   13.21
   6  10  -9   48.73   17.33
  -6  10   9   67.01   15.58
   2  -8 -13   96.90   17.04
   2   8 -13   72.65   12.46
   3  11  -7   83.50   20.56
  -3  11   7   75.13   18.00
 -11  -7  11   76.71   13.07
  11  -7 -11   16.21   17.51
  10   0 -17   -2.00   17.95
   8   6 -15   20.73   14.59
   8  -6 -15   -2.76   17.05
  -7   9  11  315.65   23.64
   7   9 -11  263.63   25.76
  -9  -7  -5   81.21   20.49
  -9   7  -5   33.95   16.95
   1  11   6  392.89   33.20
  -1  11  -6  368.84   33.14
  -8  -8  -5   -9.83   16.39
  -8   8  -5   21.93   11.88
 -15  -1   5   10.48   19.58
 -15   1   5   40.77   19.21
 -13   5   1   -7.92   16.38
 -13  -5   1  -25.26   18.14
 -11   5  -4    2.60   17.93
 -11  -5  -4  -18.07   18.08
  -8  10   1   64.26   21.98
  -5  11   6   17.07   15.06
   5  11  -6   17.74   17.03
  12   4 -14   50.41   18.97
 -12  -4  14    5.59   12.20
  12  -4 -14   68.70   19.96
 -11  -7  -1  -35.72   15.34
 -11   7  -1   -3.63   15.94
  -1   1 -16  424.18   40.52
  -1  -1 -16  438.47   39.37
  13  -5 -11   53.90   18.82
 -13   5  11   21.05   14.98
 -13  -5  11   16.68   15.36
   0  12   0  103.75   21.18
  -6  -6 -10  162.29   23.87
  -6   6 -10  116.05   19.45
 -15   1   9  158.03   21.84
 -15  -1   9  108.79   23.44
  -5   7 -10   17.57   16.95
  -5  -7 -10   79.33   18.36
  -5   7 -10   17.84   17.02
  -9   9   9   27.46   13.36
   1  11  -7  -29.07   18.99
  -1  11   7    0.55   17.62
 -12   4  -3  -15.87   15.73
 -12  -4  -3  -17.40   18.12
   2  10   8  102.12   18.71
  -2  10  -8  111.89   21.62
 -14   0   0  124.92   24.79
   0  12   1   51.70   22.45
   0  12  -1  108.37   20.28
   6   0 -18  596.22   44.62
 -14   4   3   86.94   20.02
 -14  -4   3   61.76   21.60
  -1   7 -13  277.01   26.11
  -1  -7 -13  345.55   28.79
   4  10 -10   25.22   15.98
  -4  10  10    7.90   12.96
  10  -6 -14   24.96   17.89
   6   4 -17  132.62   22.50
   6  -4 -17  192.06   25.18
 -14   0  13   29.18   17.35
 -14   4  10  103.20   18.61
 -14  -4  10   78.27   19.59
   1   1 -17   12.23   21.25
   1  -1 -17    8.53   19.32
  -7   7  -8   -2.18   15.73
  -7  -7  -8   11.66   16.73
  -4  -2 -14   10.74   22.71
  -4   2 -14   51.08   20.69
  -7   3 -11   29.14   17.98
  -7  -3 -11    1.22   22.48
   2  10 -10  258.94   24.87
  -8  10   7  131.61   20.46
   8  10  -7  130.31   26.93
  -3   9  12   47.43    9.98
   3   9 -12   19.34   14.18
   1  -7 -14  889.73   54.05
   1   7 -14  718.21   41.93
   5   9 -12  -11.24   15.87
  -5   9  12   24.29   11.88
   0  12  -2  834.96   52.87
   0  12   2  825.56   51.55
 -15   1   4   12.89   19.63
 -15  -1   4   41.89   19.73
   5  -1 -18  156.49   27.38
   5   1 -18  131.96   26.27
   5  11   2  136.58   22.49
  -5  11  -2   41.14   22.57
   7   1 -18   53.20   21.16
  -6  10  -4   34.38   19.73
  -2  12   1  157.73   27.29
   2  12  -1  148.45   23.97
   9   3 -17  -14.26   18.22
   9  -3 -17  -12.88   19.30
  -4   6 -12   37.22   16.86
  -4  -6 -12   25.54   19.93
  -4   6 -12   39.27   13.86
   4  -4 -17   50.97   24.26
   4   4 -17   49.22   19.08
 -15  -1  10  -37.87   17.92
 -15   1  10    0.13   17.62
  10   4 -16   22.41   17.73
  10  -4 -16    6.61   18.71
 -10   6  -5  235.64   23.66
   2  12   0   12.73   17.86
  -2  12   0    4.30   17.38
  -7   9  -5  152.95   24.72
  -7  -9  -5   98.80   17.52
   2  12  -2   50.36   19.38
  -2  12   2   44.82   17.45
  -8  10   0  191.88   27.40
   4   0 -18  300.48   34.81
  -6  -8  -8   64.24   17.63
  -6   8  -8   24.48   19.33
  10   2 -17   -2.58   18.39
  10  -2 -17   -2.04   18.57
  -7  -5 -10  203.62   26.15
  -7   5 -10  152.61   23.16
  -3  -1 -15   -1.63   20.49
  -5   3 -13   -4.42   18.71
  -5  -3 -13  -21.89   19.15
  11  -3 -16   -0.31   18.45
  -4  -8 -10   24.09   17.61
  -4   8 -10  -27.45   15.21
  -8   6  -8  147.62   23.94
  -8  -6  -8  123.80   23.13
   8   0 -18   56.88   21.09
  12   0 -16   60.64   23.10
   3  11   5    8.97   16.82
  -3  11  -5   13.43   17.18
  -5  -5 -12   10.25   18.82
  -5   5 -12   53.03   21.50
 -13   3  -2   21.14   19.98
 -13  -3  -2   44.81   19.47
 -10   8  11   -6.84   11.63
  10  -8 -11   11.52   16.28
 -12   0  -5   43.60   20.93
 -12   6  12  112.06   14.32
  12  -6 -12  169.51   22.23
 -12  -6  12   88.01   16.46
   5  11  -7  102.75   20.57
  -5  11   7   83.06   18.77
 -14  -2   0   29.63   21.15
 -14   2   0   30.58   20.53
 -12  -6  -1   57.88   18.55
  -2  12  -1  151.85   23.32
   2  12   1  143.51   22.97
  13  -3 -14   39.35   20.53
 -13  -3  14   21.44   15.91
  13   3 -14    1.18   19.65
   6  -2 -18  -29.72   19.58
   6   2 -18   13.08   18.15
  -3   7 -12  717.45   42.82
  -3   7 -12  702.84   44.79
  -3  -7 -12  894.95   59.15
   0  12   3  111.79   22.28
   0  12  -3  130.36   22.52
   2  12  -3  118.74   22.61
 -11  -3  -6    6.43   20.10
 -11   3  -6   32.09   20.84
 -14  -4   2   17.38   18.73
 -13   1  -3   -7.88   18.59
 -13  -1  -3  -28.15   17.66
 -10   4  -7  435.11   32.11
 -10  -4  -7  312.24   33.70
 -14   2  13    7.38   15.50
  14   2 -13  -27.16   20.45
  14  -2 -13   49.01   21.24
 -14  -2  13    8.57   16.60
   8  -4 -17   26.48   20.30
   8   4 -17   61.67   20.75
 -10   8  -2    5.64   12.15
 -10  -8  -2   19.35   16.92
   5   7 -15   86.86   16.17
   5  -7 -15   69.79   18.20
 -13  -5   0   20.91   20.28
 -13   5   0   43.73   17.35
  13  -1 -15   -6.90   20.40
  13   1 -15  -20.75   20.18
 -14  -4  11  158.36   21.08
 -14   4  11  125.14   20.25
   9   5 -16  791.06   48.22
   9  -5 -16  731.54   51.52
  -3  11   8  415.15   33.96
   3  11  -8  441.45   32.75
 -15  -1   3   -5.65   19.89
 -15   1   3   45.77   18.85
   8  -8 -13   56.80   20.33
   8   8 -13   69.78   16.28
 -15   3   7   24.27   15.41
 -15  -3   7  -16.59   16.31
  -9   9  10  -13.97   12.93
  13  -5 -12   31.70   22.08
 -13   5  12   97.90   18.01
 -13  -5  12   60.91   16.57
  -8  10   8   17.02   15.02
   8  10  -8   10.48   19.14
 -10  -2  -8    5.00   18.75
 -10   2  -8    8.47   17.98
  11  -7 -12  162.16   21.11
 -11  -7  12  106.88   15.30
  -6  10  10   20.83   12.61
   6  10 -10    2.01   16.70
 -15   3   6   44.98   16.85
 -15  -3   6   13.05   17.57
  -9  -3  -9   23.32   21.82
  -9   3  -9   31.97   18.17
 -15   3   8   30.68   15.44
 -15  -3   8  -11.37   20.00
   0  -4 -16   -4.18   20.20
   0   4 -16   -6.87   20.40
 -15  -1  11    3.90   16.97
 -15   1  11    7.30   16.20
  -1  -9 -11  148.80   19.26
  -1   9 -11  123.03   19.00
   6  -6 -16   20.96   17.93
   6   6 -16   -3.12   14.67
   9  -7 -14  155.91   21.76
 -11  -7  -2    3.93   16.56
 -11   7  -2   17.20   14.87
  -1  11  -7   23.12   18.10
   2  12   2  149.21   24.02
  -2  12  -2  120.65   24.40
  -4  10  -7   -9.75   17.83
  -1   5 -15  209.69   25.46
  -1  -5 -15  196.71   28.50
   4   2 -18    8.11   20.27
   4  -2 -18   58.93   22.71
   4   6 -16   99.08   20.67
   4  -6 -16  105.58   21.91
   5  11   3   37.94   22.91
  -5  11  -3   13.89   19.36
  -9  -9  -2  114.84   16.86
   2  12  -4   46.14   18.73
  -2  12   4   16.00   17.90
   1  11  -8  169.36   30.20
  -1  11   8  274.62   23.70
  -8  10  -1   33.95   21.06
  -1   9  12  260.64   20.36
   1  -9 -12  317.06   24.00
   1   9 -12  352.09   26.99
 -15  -3   5   55.28   20.29
 -14   0  -1   71.81   22.74
  -2   4 -15  505.21   43.81
  -2  -4 -15  459.55   45.39
  11  -1 -17   36.26   22.15
  11   1 -17   61.67   22.69
   7  11  -3   -7.22   18.00
  -7  11   3   14.98   17.64
   4   8 -14   13.90   11.92
   4  -8 -14   23.00   17.03
   3  -1 -18  290.17   35.92
   3   1 -18  400.27   34.85
   8   2 -18   23.02   18.61
   8  -2 -18   18.38   20.36
  12  -2 -16   21.16   22.90
  12   2 -16   -8.60   19.69
   0   0 -17   11.96   21.40
  -1   3 -16  822.48   55.23
  -1  -3 -16  815.05   56.88
   7  11  -4  146.34   24.82
  -7  11   4   86.72   25.60
 -15   3   9    1.57   15.76
 -15  -3   9    3.38   16.55
   3  -7 -15  318.95   33.24
   3   7 -15  272.06   22.94
 -12  -2  -5    9.97   18.43
 -12   2  -5    7.88   17.63
   7   9 -12   19.68   14.75
  -5  -9  -8  122.94   19.68
  -5   9  -8   48.78   21.99
   0  12   4   32.46   20.98
   0  12  -4   58.44   18.26
   7  11  -2    1.17   19.21
  -7  11   2   -9.96   17.33
   1   5 -16  174.28   25.47
   1  -5 -16  133.60   26.66
   0  10  10  274.61   22.89
   0  10 -10  282.63   26.56
   7  -7 -15   19.00   19.03
   7   7 -15   23.42   16.58
  11  -5 -15   23.84   20.12
  11   5 -15    6.34   19.90
   9   1 -18   42.61   22.26
   9  -1 -18   71.05   22.60
 -14   0  14  134.19   24.05
  14   0 -14  138.18   27.53
   0   8 -13  129.89   16.10
   0  -8 -13  101.51   20.98
   0   8 -13  102.29   16.75
  -2   0 -16  531.39   54.61
  -6   4 -12   38.34   17.85
  -6  -4 -12   20.40   20.85
   6   8 -14  -21.78   11.91
   6  -8 -14    2.82   13.58
  -6   0 -13   20.86   20.61
 -11  -1  -7   99.75   21.33
 -11   1  -7    7.98   19.96
  -9  -5  -8    9.06   18.50
  -9   5  -8   40.73   17.08
  -8   0 -11  -22.31   20.38
  -8  -8  -6   33.11   19.16
  -7  -1 -12  157.33   26.99
  -7   1 -12  121.55   26.58
  -7  11   5  108.27   20.59
  12   4 -15   -0.18   21.27
  12  -4 -15    6.83   19.29
   1  -3 -17   42.73   22.53
 -12   4  -4   -2.96   16.72
 -12  -4  -4   21.95   18.04
  -9   7  -6  165.71   21.23
  -9  -7  -6  170.11   23.15
   5  11  -8    1.59   16.66
  -5  11   8    9.26   16.45
 -11   5  -5   11.66   19.71
 -11  -5  -5   31.39   19.35
  -4  12   2   78.79   21.96
   4  12  -2   96.08   22.23
 -14  -4   1   45.41   19.83
 -14   4   1   11.30   20.79
  -4  10  11  155.46   17.70
   4  10 -11  189.72   24.17
 -15  -3   4  -36.47   19.07
 -15   3   4  -16.00   18.67
  -6  10  -5   26.84   20.65
   5   3 -18   20.18   18.62
   5  -3 -18   14.60   19.89
 -12  -8   6   65.42   16.40
 -12   8   6   28.43   14.40
  -2  -8 -12   61.98   18.06
  -2   8 -12   31.64   17.16
  -2  10  -9   10.41   16.91
 -12  -8   5  152.19   20.38
 -12   8   5  149.15   18.96
   5   5 -17  175.36   21.84
   5  -5 -17  177.13   25.81
   0  -6 -15  110.68   24.00
   0   6 -15  179.07   25.11
  -7  11   1   -0.78   18.29
  -8   4 -10   12.63   17.23
  -8  -4 -10   20.57   19.58
 -15  -1   2   19.45   21.46
 -15   1   2   28.50   21.08
   2   4 -17  267.64   28.03
   2  -4 -17  206.72   32.62
  -4  12   1   12.71   18.83
   4  12  -1   27.27   19.70
   7  -3 -18    5.00   20.59
   7   3 -18   44.39   21.92
  -2  12  -3   65.80   20.84
   2  12   3   29.66   19.85
  -3  -9 -10  274.36   30.23
  -3   9 -10  301.28   26.47
 -13   7   6   22.64   13.06
 -13  -7   6   11.65   14.70
   4  12  -3   -5.59   17.80
  -4  12   3   16.19   17.54
 -15   3  10   31.47   17.74
 -15  -3  10   69.68   18.27
 -14  -4  12   14.50   18.31
 -14   4  12   48.37   16.87
  14  -4 -12   38.65   22.56
  -3   5 -14   97.58   22.29
  -3  -5 -14   65.89   23.52
  -8  10   9   63.19   17.91
   8  10  -9   28.05   19.60
 -13   7   5   -3.23   13.18
 -13  -7   5   -3.15   17.07
 -12  -8   7  -41.04   15.88
 -12   8   7    5.11   11.90
  -3  11  -6  200.56   26.77
   3  11   6  225.61   26.61
 -13   7   7   21.72   14.82
 -13  -7   7   15.53   15.27
   2  12  -5   24.71   18.76
  -2  12   5   28.05   17.41
 -12   8   4  -15.29   12.04
 -12  -8   4    3.84   15.27
  10  -8 -12    9.08   15.45
 -10   8  12   15.47   11.36
 -10  -8  12   10.38   12.19
  10   6 -15  -28.12   16.09
  10  -6 -15   13.10   17.99
 -15   1  12   11.65   16.21
 -15  -1  12    8.68   16.64
  -2   6 -14   63.33   17.95
  -2  -6 -14   61.93   24.95
   7   5 -17   88.91   22.89
   7  -5 -17   68.98   22.02
  12   6 -13    8.24   18.43
  12  -6 -13   98.82   19.56
 -12  -6  13   12.89   14.66
  -3  -3 -15  -23.50   21.92
  -3   3 -15   -3.86   20.52
 -14   2  -1   45.99   20.99
 -14  -2  -1   51.82   22.38
   7  11  -6   60.46   23.84
  -7  11   6  106.22   19.00
 -12  -6  -2   -5.42   16.77
 -12   6  -2   13.74   16.49
   4  12   0  421.57   36.80
  -4  12   0  386.71   38.23
   2   0 -18  278.45   35.90
   8   6 -16  142.33   21.06
   8  -6 -16  104.56   22.86
   0   2 -17   35.66   20.98
   0  -2 -17   16.05   25.62
   2  10 -11   23.11   14.95
   2 -10 -11   -1.95   13.30
  -2  10  11   10.12   11.48
  -5  -1 -14  166.41   30.96
  -5   1 -14  187.30   28.48
 -13   5  -1    1.63   18.66
 -13  -5  -1    4.40   19.13
  -7   9  -6   -1.17   19.15
  -7  -9  -6    7.36   13.69
   2  -8 -14   -5.22   16.10
  -9   9  11  198.55   19.67
   4  12  -4  472.68   43.23
  -4  12   4  611.51   40.75
  -9   1 -10  -32.11   18.28
  -9  -1 -10   27.30   21.89
  13  -5 -13   -8.84   19.78
 -13  -5  13   13.34   14.99
  13   5 -13  -24.05   19.52
 -13   5  13  -12.05   12.67
  14  -2 -14   13.24   20.69
 -14   2  14    0.34   17.36
 -14  -2  14    2.32   15.82
  14   2 -14    0.03   21.38
 -11  -9   5  772.56   41.23
 -13  -7   4   45.22   16.10
 -13   7   4  -13.40   12.88
   5  -9 -13  -21.40   14.92
   5   9 -13   12.74   13.05
 -10   8  -3   46.10   13.44
 -10  -8  -3  102.05   18.02
 -13   7   8  -23.91   12.34
 -13  -7   8   24.39   16.12
  -2   2 -16  215.49   31.17
  -2  -2 -16  270.05   36.44
  10   0 -18   44.12   21.66
  -8  10  -2  138.64   24.49
  -8 -10  -2   77.01   14.25
  -6  -2 -13  348.32   33.76
  -6   2 -13  296.33   34.13
 -13   3  -3    3.96   16.58
  -7  11   0   46.76   20.44
   0  12   5  115.82   22.58
   0  12  -5  114.16   22.86
   3  11  -9   54.31   18.23
  -3  11   9   27.64   18.09
  -8   2 -11  -25.71   18.26
  -8  -2 -11   12.78   20.00
 -11  -9   4   -5.25   13.56
 -12  -8   8   76.22   16.94
 -12   8   8   38.00   15.01
 -12   8   3   13.39   12.53
 -12  -8   3   13.94   14.48
  -5  11  -4  128.80   24.17
  13  -3 -15   -4.41   20.16
  13   3 -15  -17.75   19.84
 -10  -6  -6   46.48   19.76
 -10   6  -6   85.00   18.62
  -5  -7 -11  194.59   25.42
  -5   7 -11  131.90   24.31
   3   9 -13  159.41   17.48
   3  -9 -13  121.82   18.48
 -15   3   3   29.36   21.02
 -15  -3   3  108.69   23.78
  -4  -4 -14   28.19   21.38
  -4   4 -14    3.57   18.59
  11  -7 -13   96.02   19.68
  11   7 -13   66.52   21.09
 -11   7  13   47.43   14.47
 -11  -7  13   47.09   13.75
  -6   6 -11  240.81   26.28
  -6  -6 -11  196.09   27.79
   2  -6 -16   24.66   19.76
   2   6 -16   43.50   16.20
  -7  -7  -9    3.55   16.78
  -7   7  -9    6.17   14.97
   6  10 -11    4.74   14.76
  -6  10  11    2.38   12.49
  -4  12  -1  144.81   26.23
   4  12   1  140.41   26.61
  -9  -9  -3  179.40   20.32
 -15   3  11   49.15   17.12
 -15  -3  11   12.92   18.10
 -11   9   7   96.28   13.65
 -11  -9   7  106.16   15.73
 -14   6   6   29.06   15.49
 -14  -6   6   42.69   18.37
 -14   6   7   27.92   14.55
 -14  -6   7  -13.91   18.38
 -11   7  -3    7.78   13.86
 -11  -7  -3   37.28   17.67
   3  -5 -17  220.13   30.54
   3   5 -17  283.46   27.12
   3  -5 -17  199.53   34.61
 -11  -9   3  123.26   18.15
 -13  -1  -4   10.04   22.42
 -13   1  -4   63.08   19.98
  -4   0 -15   36.76   23.20
  -6   8  -9   38.98   19.10
  -6  -8  -9   33.18   20.71
  -7  11   7    4.54   17.29
   7  11  -7   17.52   18.24
  -2  12  -4  266.38   29.04
   2  12   4  238.12   28.98
   1  11   8  122.34   22.07
  -1  11  -8  227.32   24.83
   4  12  -5   47.20   19.99
  -4  12   5   53.78   18.80
 -13  -7   3   43.73   17.18
 -13   7   3   17.45   16.87
  12   0 -17  -10.11   19.95
  10  -4 -17  225.14   30.61
  -1  -7 -14   21.89   18.78
 -13   7   9   41.23   13.51
 -13  -7   9   50.75   15.41
  13   1 -16   -6.39   20.43
  13  -1 -16   15.65   20.81
 -10   0  -9   24.84   18.74
  11   3 -17   20.70   20.70
  11  -3 -17   52.83   22.81
 -14  -6   5   10.16   18.89
 -14   6   5   27.19   17.84
 -12   0  -6  -16.14   23.32
   3  -3 -18  601.78   50.19
   3   3 -18  717.09   56.40
   2  -2 -18  144.34   26.84
   2   2 -18  102.14   26.55
 -14   6   8   56.77   16.72
 -14  -6   8   74.79   18.53
 -14   0  -2   45.67   21.82
   1  11  -9   79.65   20.89
 -15   1   1  -33.74   20.54
 -15  -1   1   66.30   21.59
   8  -8 -14    6.19   15.46
   8   8 -14    7.77   13.14
   2  12  -6  257.04   36.15
  -2  12   6  291.16   26.86
 -16   0   7  -15.40   19.46
   5  11  -9   26.65   16.26
  -5  11   9   -7.03   14.28
 -14   4   0  -10.13   21.27
 -14  -4   0   58.05   20.97
 -16   0   8  342.10   34.68
  -8   6  -9    7.70   15.80
  -8  -6  -9  -51.49   20.91
 -12   8   9    6.03   11.00
 -12  -8   9   -4.92   12.68
 -12  -8   2  -18.35   18.73
 -12   8   2  -11.00   12.98
   6  -4 -18  -46.10   20.23
   6   4 -18   10.01   18.30
  -4  -8 -11   84.15   20.49
  -4   8 -11    8.82   17.39
   9   3 -18  420.44   36.10
   9  -3 -18  385.64   40.33
   1  -7 -15  242.40   27.33
   1   7 -15  179.18   21.61
  -4  10  -8  215.01   27.56
  -4 -10  -8  222.86   25.47
  10   2 -18   98.08   24.68
  10  -2 -18  100.48   25.25
  -7  11  -1   56.02   22.44
 -11  -3  -7   15.45   19.39
  -8  10  10   60.08   15.82
 -16   0   6   -2.06   18.23
   6   0 -19   24.95   20.60
 -14   0  15   18.96   14.78
  14   0 -15   32.30   21.74
 -11   9   8   21.95   13.49
 -11  -9   8   41.43   12.68
  14  -4 -13   13.57   26.91
 -14  -4  13   68.40   17.09
 -14   4  13   34.36   18.09
  -7  -3 -12    8.35   20.98
  -7   3 -12  -37.39   18.82
  15  -1 -13   33.43   25.47
 -15  -1  13   37.59   18.51
 -15   1  13   69.58   19.56
 -16   0   9   29.57   18.47
 -11  -9   2  -32.82   14.68
  -4   6 -13   91.42   16.96
  -4  -6 -13   99.14   24.64
   9  -7 -15  -11.94   17.65
   9   7 -15  -28.19   15.29
 -14   6   4  -13.95   15.80
 -14  -6   4  -23.73   18.93
   4  12   2   86.90   23.27
  -4  12  -2   93.66   22.11
  -1  -1 -17   87.18   24.77
  -1   1 -17   83.23   24.68
  -7   5 -11   37.33   21.91
  -7  -5 -11   34.94   20.57
 -10   4  -8  -37.33   17.65
 -10  -4  -8    6.18   19.47
   7   9 -13  113.08   19.43
   7  -9 -13   96.76   18.66
 -14  -6   9   -4.44   15.48
 -14   6   9   18.40   15.77
 -15  -3   2  -18.02   20.83
 -15   3   2  -33.29   19.55
   7   1 -19  198.39   34.33
   7  -1 -19  204.28   31.17
   9  -5 -17   30.64   20.76
 -10  10   5  248.50   35.99
 -10  10   4   69.13   22.62
  -6  10  -6   10.13   19.31
   0  12   6   85.25   19.05
   0  12  -6   28.85   20.48
  -4   2 -15  -12.96   18.47
  -4  -2 -15   14.50   21.42
 -13   7   2   -3.23   14.14
 -13  -7   2    3.27   17.12
 -16   0   5   32.56   20.54
   4  12  -6    2.79   19.17
  -4  12   6   13.92   16.92
  -1   9 -12   19.29   15.11
  -1  -9 -12    0.49   15.28
   5  -1 -19   58.63   23.11
   5   1 -19   38.54   22.86
 -13   7  10   -8.49   13.67
 -13  -7  10   11.61   16.00
   4   4 -18    7.95   18.15
   4  -4 -18   22.83   21.14
  -3  -7 -13   38.77   22.39
  -3   7 -13   17.45   14.62
  -3   7 -13   35.72   14.70
   1   1 -18   23.66   22.70
   1  -1 -18   49.94   24.47
   5  -7 -16  288.13   27.97
   5   7 -16  218.09   23.50
  12   2 -17   -8.67   22.67
  12  -2 -17    2.16   21.09
   8   0 -19  -19.54   21.72
 -15   3  12   39.31   17.24
 -15  -3  12   14.20   18.07
  -8  10  -3   21.18   21.57
  -3  11  -7  100.25   23.93
   3  11   7  118.65   22.81
   0 -10 -11  133.74   21.45
   0  10  11  208.95   20.84
   0  10 -11  125.19   24.25
  -5   5 -13   52.46   21.15
  -5  -5 -13   88.34   23.29
 -10  10   6  335.43   32.09
  11   5 -16  224.87   33.56
  11  -5 -16  262.79   32.60
 -10   2  -9  -10.73   20.60
 -10  -2  -9    9.80   19.58
  10   8 -13   93.59   18.99
 -10  -8  13   30.38   12.43
  -7  11   8   18.20   18.56
   7  11  -8   36.76   19.37
  -5  -9  -9  -16.55   18.43
  -5   9  -9  -29.38   18.54
 -12  -2  -6  -16.43   20.02
 -12   2  -6   33.57   18.62
 -16   0  10  -22.17   19.57
   8   4 -18   36.79   18.91
   8  -4 -18   17.23   20.51
  12   4 -16    8.39   22.02
  12  -4 -16   16.26   20.84
 -10  10   3   54.44   22.40
  12   6 -14   31.75   17.88
  12  -6 -14   -4.30   18.58
 -12  -6  14   16.41   16.24
  -8  -8  -7   -5.77   18.67
 -14  -2  -2   24.21   20.69
 -14   2  -2   18.10   21.15
 -13  -5  -2   20.54   18.11
 -13   5  -2   -4.94   18.58
 -12  -4  -5  181.48   27.53
 -12   4  -5  167.51   25.08
 -12   6  -3    0.88   15.26
 -12  -6  -3   35.60   18.66
   9  -9 -12   56.37   19.76
  -9   9  12  127.95   17.20
 -16  -2   7  -43.91   18.97
 -16   2   7    2.46   17.67
  -5  -3 -14  378.63   37.73
  -5   3 -14  325.27   37.91
   1   9 -13   33.16   15.28
   1  -9 -13    4.59   16.04
   4 -10 -12  192.18   18.07
   4  10 -12  195.31   22.63
  -4  10  12  217.77   18.86
 -16  -2   8   53.61   18.84
 -16   2   8    8.16   18.38
  13  -5 -14    9.85   23.44
  13   5 -14    9.91   19.80
 -13  -5  14   33.45   15.15
  -5  11  -5   16.62   19.86
  -9  -3 -10   14.48   23.08
  -9   3 -10   13.09   18.76
 -12  -8  10   -6.14   14.50
 -12   8  10    6.36   10.95
  11   1 -18  162.84   29.38
  11  -1 -18  167.50   29.87
   4   0 -19   -5.22   20.67
 -12   8   1   18.82   13.97
 -14  -6   3   67.34   19.47
 -14   6   3   15.03   17.11
  -9  -7  -7   23.34   17.11
  -9   7  -7   -9.43   16.52
 -11   9   9   15.58   16.88
 -11  -9   9   -6.73   11.19
 -11   9   9   -0.15   11.46
 -11   5  -6  272.94   28.74
 -11  -5  -6  302.68   31.62
 -11   5  -6  272.13   31.29
  -2  12  -5   31.10   19.77
   2  12   5   14.82   21.24
   4   8 -15  141.14   15.94
   4  -8 -15  122.73   22.76
   4   8 -15  159.20   19.12
 -16   2   6   -7.26   21.98
 -16  -2   6   34.29   18.98
   6   6 -17   51.84   17.85
   6  -6 -17   48.75   20.54
   6  -2 -19  371.25   39.98
   6   2 -19  355.78   36.32
  -2  10 -10  129.59   26.59
  -2 -10 -10  156.28   18.52
 -14  -2  15    2.42   16.38
  14  -2 -15    1.29   21.97
  14   2 -15   10.49   24.18
   6  -8 -15   55.90   17.22
   6   8 -15   37.73   15.23
   6   8 -15   15.80   13.71
 -14  -6  10  -30.95   18.25
 -14   6  10  -15.18   14.68
  -3  -1 -16    7.61   22.72
 -11  -9   1   -2.85   15.52
   7  -7 -16   19.06   19.74
   7   7 -16    2.69   14.46
 -16   2   9   11.61   17.54
 -16  -2   9  -21.38   18.13
 -10  10   7   13.42   16.13
  -3  11  10   94.46   17.52
   3  11 -10  108.54   20.43
 -15  -5   7  -24.84   18.12
 -15   5   7  -18.42   16.31
   2  12  -7   53.49   18.33
  -2  12   7   10.35   17.64
  -7  11  -2    6.34   19.67
 -16   0   4   71.11   22.61
 -10  10   2   20.76   16.40
 -15   5   6    8.34   16.32
 -15  -5   6   28.50   18.02
 -11  -1  -8   23.88   20.51
 -11   1  -8  -22.10   19.20
  -9  -5  -9    2.74   19.25
  -9   5  -9   -7.30   16.50
  -4  12  -3  -21.81   20.82
   4  12   3    3.09   19.47
 -15  -5   8  -18.59   18.34
 -15   5   8   58.55   17.35
  -9  -9  -4   18.72   16.85
  -7   9  -7    3.26   19.96
  -7  -9  -7   -8.75   15.80
   6  12  -3   46.64   22.26
  -6  12   3   34.28   19.38
 -15  -1   0  -41.31   20.96
 -15   1   0   49.95   19.94
  11   7 -14   10.32   16.54
 -11  -7  14   -6.50   12.23
  11  -7 -14   34.84   17.44
   4   6 -17  125.65   20.70
   4  -6 -17   89.42   27.26
  -6  12   2   -2.71   18.84
   6  12  -2  -18.93   19.86
  10  -6 -16  149.64   27.38
  10   6 -16  203.23   24.85
   3  -7 -16   13.69   18.06
   3   7 -16   -9.04   16.38
 -13  -3  -4   -8.29   18.98
 -13   3  -4   17.82   17.86
   0  -8 -14  223.82   25.47
   0   8 -14  175.74   21.80
   2  10 -12  217.99   25.37
 -16   2   5  -36.67   19.85
 -16  -2   5  -28.99   20.47
 -16   0  11  -19.92   19.33
  -3   9 -11   21.38   16.59
  -3  -9 -11   15.35   17.61
  -6  12   4   23.30   18.85
   6  12  -4    5.30   20.30
   8  -2 -19   19.47   20.51
   8   2 -19  -35.04   18.77
   6  10 -12  126.80   19.66
  -6  10  12  105.50   15.28
  13  -3 -16   63.35   24.12
  13   3 -16   49.21   22.96
 -15   5   5   -4.68   15.64
 -14  -4  -1  -21.37   21.37
 -14   4  -1  -12.28   19.23
 -13  -7   1   12.47   17.75
 -13   7   1    2.31   18.05
   9   1 -19  136.39   24.56
   9  -1 -19   46.65   25.88
 -11  -7  -4   16.55   18.67
 -11   7  -4    1.24   14.25
 -16  -2  10    6.78   18.70
 -16   2  10  -10.71   16.06
  -5  11  10   15.17   14.90
   5  11 -10   51.45   18.83
   0   4 -17  137.16   26.34
  -1  -5 -16   -4.86   20.35
  -1   5 -16  -45.32   19.43
 -15   3   1    7.24   19.77
 -15  -3   1   55.91   22.28
 -13   7  11   16.49   13.50
 -13  -7  11    1.23   14.28
  -4  12   7  112.24   21.26
   4  12  -7  146.78   23.91
 -15   5   9   26.99   17.10
 -15  -5   9   48.33   18.71
  -6  12   1    5.05   17.43
   6  12  -1  -11.40   20.87
   8  10 -11   37.61   21.36
  -8  10  11   24.25   14.56
 -15   1  14   16.21   17.33
  15   1 -14   29.96   23.11
 -15  -1  14   -6.81   16.58
  15  -1 -14  -42.22   25.97
  -2  -8 -13    4.09   19.39
  -2   8 -13   -0.15   13.15
   5   9 -14  149.15   18.86
   5  -9 -14  228.25   24.93
 -10  10   8   32.26   16.59
  -1  11  -9  116.02   22.03
   1  11   9   89.20   19.52
  14  -4 -14   19.04   21.04
 -14   4  14  -11.09   16.74
 -14  -4  14   20.53   16.32
  14   4 -14   40.10   21.42
   4   2 -19  -15.85   21.48
   4  -2 -19  -16.25   22.87
  -2  -4 -16   63.40   24.86
  -2   4 -16   58.63   22.32
 -14   6   2  -20.33   17.09
 -14  -6   2   36.82   18.55
  -6  -4 -13  130.91   25.84
  -6   4 -13  131.42   25.39
  -8   0 -12   89.68   25.77
  -6  12   5   49.35   19.69
 -10   6  -7   -1.09   18.34
 -10  -6  -7   14.00   17.32
  -8  -4 -11   34.35   22.18
  -8   4 -11   48.75   21.08
   7  11  -9   97.58   21.89
  -7  11   9   85.04   19.75
   8  -6 -17  203.55   27.28
   8   6 -17  160.37   23.17
 -15   3  13    6.95   18.34
  15  -3 -13   43.42   23.26
 -15  -3  13   39.89   20.98
 -14   0  -3   20.73   20.84
 -10 -10   1   -4.36   12.20
   1   5 -17  444.84   37.44
   1  -5 -17  411.00   42.33
  -1  11  10  170.34   22.40
   1  11 -10  138.49   24.18
 -11   9  10   10.12   13.51
 -11   9  10    6.54   10.98
 -14  -6  11   -4.27   17.98
 -14   6  11    5.24   14.54
  -1  13   0   34.77   23.63
   1  13   0   12.50   19.92
   0  12   7  248.27   27.34
   0  12  -7  243.17   28.70
   3  -1 -19   38.80   23.58
   3   1 -19   -3.91   21.44
  -1  -3 -17   23.66   23.53
  -1   3 -17   18.46   22.12
   1  13  -1  459.71   38.76
  -1  13   1  393.77   36.93
  -7  -1 -13   -8.12   21.88
  -7   1 -13  -20.47   20.06
 -12   8  11   30.82   14.00
 -12  -8  11   12.46   13.07
 -13  -1  -5   25.67   20.16
 -13   1  -5   19.45   19.93
 -16  -2   4   20.98   19.40
 -16   2   4   -7.03   22.38
 -12  -8   0   89.48   18.62
 -12   8   0   82.01   16.61
  -6   0 -14  265.74   38.69
 -11  -9   0  134.85   19.95
 -15   5   4   29.07   18.60
 -15  -5   4   31.54   20.71
   5   5 -18   52.73   23.16
   5  -5 -18  102.56   27.07
   0   0 -18   28.19   23.19
   3   9 -14   48.69   14.15
   3  -9 -14   59.83   19.65
   7  -5 -18   74.81   24.36
   7   5 -18  134.00   22.50
   0   6 -16   30.78   19.83
   0  -6 -16    8.92   20.10
   6  12   0   69.30   27.24
  -6  12   0  157.90   26.45
   7  -3 -19  -34.11   20.57
   7   3 -19   17.17   19.78
  13  -1 -17   54.50   25.57
  13   1 -17   69.44   28.57
   2  -8 -15    6.39   19.16
  14   0 -16  -26.08   23.23
   1  13   1   -8.17   18.09
  -1  13  -1   10.00   20.22
 -15  -5  10   19.75   17.31
 -15   5  10   13.07   16.19
   1  13  -2  -18.34   19.40
  -1  13   2   -1.94   18.79
  -8 -10  -4   37.96   15.67
  -8  10  -4   68.06   23.23
 -16  -2  11    0.04   18.98
  -2   0 -17  -33.73   22.43
   5  -3 -19   26.31   22.09
   5   3 -19   34.66   18.89
   1   3 -18   -4.80   21.52
   1  -3 -18   60.99   23.82
   8   8 -15   25.85   15.89
   8  -8 -15   -4.05   19.04
  -7   7 -10  309.44   29.18
  -7  -7 -10  306.76   31.99
 -16   0  12   22.92   19.48
  -3   5 -15  184.50   28.68
  -3  -5 -15  275.38   33.10
  10   0 -19  -36.95   21.86
  -2  -6 -15  -21.23   20.98
  -2   6 -15   -0.46   17.51
  -2  12  -6   28.02   20.79
   2  12   6   43.72   19.20
  -9  11   4   29.16   19.45
  -4 -10  -9  237.71   25.19
  -4  10  -9  238.39   28.66
   2  -4 -18  -37.06   21.25
   2   4 -18   20.10   17.83
   4  12   4   -4.93   20.28
  -4  12  -4  -40.40   20.00
  -7  11  -3   13.44   21.96
  12   0 -18  162.53   31.47
  -9  -1 -11   11.98   25.75
  -9   1 -11   32.22   20.53
  -6   8 -10   44.52   22.40
  -6  -8 -10  120.84   21.44
  -5  -7 -12   11.08   19.81
  -5   7 -12    7.32   15.41
  -5   7 -12    7.07   16.42
   6  12  -6   -3.57   18.95
  -9  11   5  -13.61   16.85
 -12   0  -7   -7.31   19.69
  -9  11   3    1.67   18.41
  -6  10  -7   28.56   21.02
  -6 -10  -7   44.83   18.74
  11  -3 -18  -20.91   21.13
  11   3 -18   -4.11   20.09
 -10  10   9   25.31   15.93
   7   9 -14    1.55   16.43
   7  -9 -14    6.72   14.77
   1  13   2  -19.71   19.73
  -1  13  -2   58.20   20.89
  -5  11  -6   52.74   23.54
  -3  11  -8  101.61   23.48
  -2  12   8   16.97   16.08
   2  12  -8   -6.40   17.77
  -6  -6 -12    4.24   19.66
  -6   6 -12   -8.77   20.94
   9  -9 -13  114.47   22.23
  10  -4 -18   35.73   23.70
  10   4 -18   -1.03   19.56
 -13  -5  -3  -27.10   19.50
 -13   5  -3   16.03   19.21
 -10  -8  14   14.88   11.58
  10  -8 -14    5.60   19.88
  10   8 -14   15.41   17.92
   1  13  -3  134.71   27.99
  -1  13   3  221.64   26.55
  -8   2 -12   19.02   20.77
  -8  -2 -12    3.84   21.96
  -3  -3 -16  -48.37   23.27
  -3   3 -16  -45.42   24.47
 -14  -2  -3   34.55   21.63
 -14   2  -3   31.86   20.17
  12   6 -15   35.84   18.78
 -12  -6  15    2.64   15.17
  12  -6 -15   41.40   21.16
 -13  -7   0  102.12   22.78
 -13   7   0   21.46   18.40
  -9  11   6   91.74   25.50
 -13  -5  15   25.76   16.13
  13  -5 -15   42.22   21.39
  13   5 -15   15.53   20.14
 -12   6  -4    3.10   17.64
 -12  -6  -4   71.60   18.89
   9  -7 -16  -31.13   19.10
 -10 -10   0   49.33   16.68
 -15   5   3  -16.35   17.00
 -15  -5   3   27.65   19.65
 -13  -7  12   17.11   13.86
 -13   7  12   12.63   13.73
  13  -7 -12  -20.25   17.81
  -5   1 -15   32.30   23.53
   6  12   1   43.31   23.41
  -6  12  -1   72.01   21.01
  -4  12   8   44.72   18.98
   4  12  -8  125.34   22.48
  -6  -2 -14   42.97   29.08
  -6   2 -14   74.95   23.41
  -9  11   2   34.88   20.33
 -16  -2   3   67.46   24.24
 -16   2   3   40.29   22.02
 -14  -6   1  -56.56   22.47
 -14   6   1   11.86   16.78
 -11   3  -8   11.76   18.55
 -11  -3  -8    0.44   19.86
   0   2 -18   33.74   26.14
   0  -2 -18   97.88   26.12
   2   0 -19   -2.15   21.05
  -8  -6 -10   -7.76   19.18
  -8   6 -10    0.99   16.80
   2   6 -17  -11.61   17.46
   2  -6 -17  -39.39   20.46
 -15   1  -1   46.33   22.04
 -15  -1  -1  -27.25   23.23
 -15   1  -1  -52.93   21.23
 -10   0 -10  276.49   31.47
 -15   5  11  -18.25   15.79
 -15  -5  11    3.07   16.21
  -4  -8 -12  168.16   26.85
  -4   8 -12  128.02   22.63
 -14  -2  16  105.41   17.34
  14   2 -16   25.03   26.36
  14  -2 -16   40.84   25.40
 -15  -3   0   18.53   22.98
  -3  13   1  339.79   37.40
   3  13  -1  219.90   32.79
  -3  13   2   11.80   18.35
   3  13  -2   -4.49   19.51
 -14   6  12    0.30   15.47
 -14  -6  12   46.67   18.23
 -10  -8  -5   69.19   21.31
  -4  -4 -15   50.37   26.26
  -4   4 -15  125.84   25.59
 -16   0   2   22.95   23.58
  -1  -7 -15   44.08   21.91
  -2  -2 -17   50.15   23.29
  -2   2 -17   15.20   21.39
 -11   9  11  122.86   18.04
  11  -9 -11   76.40   20.73
   3  11 -11   17.31   16.62
  12   4 -17  302.42   37.60
 -16  -2  12  -12.71   18.48
   4  10 -13   69.06   17.46
   4 -10 -13  115.82   18.63
  -9  -9  -5  134.24   22.42
  10   2 -19   60.80   22.28
  10  -2 -19   63.48   25.13
  -3  13   0   -4.28   24.64
   3  13   0   36.79   20.73
 -10   4  -9   21.88   19.28
 -10  -4  -9   20.86   20.74
  11  -5 -17  170.23   28.71
  11   5 -17  126.49   25.57
  -8  -8  -8   31.57   19.11
   0  10 -12  136.80   23.71
   0 -10 -12  125.91   22.49
 -12  -4  -6    2.15   20.65
 -12   4  -6   32.07   19.23
   9   3 -19   -2.73   19.23
   9  -3 -19   25.03   20.88
   3   5 -18   17.86   17.86
   3  -5 -18   -9.99   20.61
   7  11 -10  128.64   24.29
  -7  11  10  134.63   23.49
  -1  13  -3  -12.48   18.14
   1  13   3   14.32   19.20
 -11  -9  -1   56.24   19.97
 -14  -4  -2   35.84   20.70
 -14   4  -2   20.94   21.73
  12  -2 -18   26.67   23.25
  12   2 -18   13.58   22.75
  -9  11   7   46.50   19.36
   6  12  -7  -14.80   19.60
  -6  12   7   14.63   15.67
  -3  13   3    8.15   19.70
   3  13  -3   33.11   20.52
  -5   9 -10   -4.29   17.59
  -5  -9 -10   -5.55   18.02
  12  -8 -12  -17.21   16.60
 -12   8  12  -14.38   13.85
 -12   8  12    5.24   13.22
 -16  -4   7   58.35   20.75
 -16   4   7   18.75   18.56
   1  13  -4  141.84   26.47
  -1  13   4  153.80   25.45
 -15  -1  15   -4.97   17.58
  15   1 -15   21.23   24.30
  15  -1 -15  -44.41   24.59
 -15   1  15   -2.60   17.47
 -15  -3  14  -10.93   17.05
  15  -3 -14   -4.90   23.18
 -16  -4   8   -2.38   17.29
 -12  -2  -7   -1.49   20.65
 -12   2  -7   32.77   19.60
 -12  -8  -1    4.23   16.39
  -5  11  11   47.91   17.84
   5  11 -11   41.44   20.60
   8  10 -12    3.08   17.67
  -8  10  12   -1.19   14.60
   1  -7 -16   68.37   21.77
   1   7 -16   23.68   16.48
  11   7 -15   -2.36   18.89
  11  -7 -15   10.67   18.27
 -11  -7  15    4.12   14.11
   9  -5 -18  -17.75   20.29
   9   5 -18  -16.24   17.71
  -1  -9 -13   87.55   22.90
  -1   9 -13   72.92   20.78
  -9  11   1   17.62   20.45
 -16   0  13   44.19   21.22
 -11   5  -7   14.41   18.00
 -11  -5  -7    7.60   20.15
  -9  -7  -8  -32.68   19.12
 -16   4   6   77.32   19.96
 -16  -4   6   31.28   21.19
   6  -4 -19   95.72   25.83
   6   4 -19   86.97   23.07
  -2  10 -11   48.68   19.40
  14  -4 -15   15.43   21.55
  14   4 -15  -12.50   21.50
 -14  -4  15  -22.41   16.32
  -4   0 -16   52.71   24.43
  -7  -5 -12   24.59   21.80
  -7   5 -12   38.65   19.14
 -16   4   9   51.71   18.04
 -16  -4   9    3.08   20.16
  -3  13  -1  163.92   27.10
   3  13   1  102.60   24.90
   0  12  -8    0.22   19.02
   0  12   8   35.69   16.99
   6  10 -13   61.84   17.99
  -7  -9  -8  114.46   23.18
  -7   9  -8  200.75   28.99
   3   3 -19   45.22   23.78
   3  -3 -19   66.06   25.96
 -11  -7  -5  105.43   26.11
  -4   6 -14   -3.57   21.83
  -4  -6 -14    0.25   20.63
  -7   3 -13  -14.08   19.34
 -10  10  10   14.31   14.93
   1  -9 -14   42.45   20.62
 -13  -3  -5   38.77   24.25
 -13   3  -5   70.92   22.05
   5   7 -17  146.90   20.66
   5  -7 -17  112.65   24.97
   3  13  -4   17.47   20.34
  -3  13   4   29.33   22.69
   2   2 -19   33.28   22.61
   2  -2 -19   26.41   22.57
 -15  -5   2   27.93   20.48
 -15   5   2  -50.99   18.79
  -6  12  -2   52.21   22.75
 -10  -2 -10    0.73   20.94
 -10   2 -10   11.84   19.00
  -4  12  -5  315.89   34.98
   4  12   5  267.02   33.66
  13  -3 -17   53.32   23.01
  13   3 -17   -2.63   21.99
   6  -8 -16    4.55   17.13
   6   8 -16  -36.19   15.69
   6   0 -20   52.12   25.27
  11  -1 -19   60.88   24.35
  11   1 -19   13.83   24.50
  -3  -7 -14    0.79   21.80
  -3   7 -14   11.70   14.25
  -3   7 -14  -25.74   15.96
 -10 -10  -1   39.56   15.81
  -7  11  -4   37.90   22.29
 -16   4   5   15.59   20.05
 -16  -4   5   53.24   21.52
  -1  11 -10  -21.14   18.48
   1  11  10  -38.68   19.16
 -16  -2   2  -48.24   21.94
 -16   2   2   -2.03   20.70
   4  -8 -16   52.03   18.78
  10  -6 -17   -3.40   23.51
  10   6 -17   36.15   18.27
   8  -4 -19    3.35   19.44
   8   4 -19   17.74   19.19
 -15   5  12   20.08   18.05
 -15  -5  12   80.07   18.99
  -2  12  -7   34.03   21.17
   7  -7 -17   61.44   20.67
   7   7 -17   81.69   20.24
  -9  11   8  -26.30   17.04
  -8 -10  -5   38.45   15.85
  -8  10  -5   72.51   24.88
   7  -1 -20  112.53   28.09
   7   1 -20   97.87   28.30
 -14   0  -4  -44.70   22.49
 -16   4  10   67.46   20.73
   1  11 -11    0.38   17.77
  -9   3 -11  -27.66   21.23
   8   0 -20    1.29   21.94
  -1  13  -4  188.55   35.64
   1  13   4  235.06   28.74
  -5   5 -14   28.47   19.95
  -5  -5 -14  -13.14   25.59
 -13   7  -1    4.14   17.61
 -13  -7  -1  -22.27   18.31
 -14  -6   0    9.46   20.50
 -14   6   0    8.15   17.97
 -11   1  -9   -4.12   18.89
 -11  -1  -9   46.85   19.63
   1  13  -5  301.74   33.76
  -1  13   5  330.69   33.55
   6   6 -18   47.49   18.63
   6  -6 -18   63.97   21.81
  -3  13  -2  194.29   30.73
   3  13   2  154.51   28.33
  -9  -5 -10  -12.22   19.47
  -9   5 -10   11.07   21.35
  13  -7 -13  -44.69   18.33
 -13   7  13   -8.71   14.88
  -9  11   0   20.86   22.38
  -1   1 -18   18.43   23.69
  -1  -1 -18  -13.49   22.63
  -3   9 -12   22.04   17.15
  -3  -9 -12   18.38   22.90
   4   4 -19   70.03   25.53
   4  -4 -19   49.83   30.77
   2  12  -9   -2.95   17.88
  -2  12   9  -21.11   16.53
 -16  -2  13  -13.53   17.47
 -16   2  13   35.88   18.87
  -4  12   9   75.60   18.62
   4  12  -9   50.83   22.01
  -6  12   8   63.98   22.65
   6  12  -8   69.83   22.63
  -4   2 -16   68.50   25.20
  -4  -2 -16   38.82   26.21
 -14  -6  13  -18.55   15.25
 -14   6  13  -10.37   16.47
  14   0 -17   17.53   22.57
   5  -1 -20   41.33   21.94
   5   1 -20   34.62   23.52
 -16   0   1   26.04   24.12
   5   9 -15   28.49   15.25
   5  -9 -15    6.80   18.73
  -3  13   5   15.23   18.52
   3  13  -5  -12.72   20.56
 -17  -1   8   48.35   22.33
 -17   1   8   67.28   22.00
  -5   3 -15   18.65   23.27
  -5  -3 -15   59.31   25.21
 -10   6  -8   41.61   19.02
 -10  -6  -8   36.52   19.92
 -16  -4   4  -21.53   20.30
 -16   4   4   41.47   20.97
 -13  -1  -6   67.17   21.77
 -13   1  -6  -48.46   21.06
 -11   9  12    9.27   12.93
 -11   9  12    3.99   11.87
  11  -9 -12    5.34   14.44
  -5  11  -7   88.26   25.74
 -17  -1   7  129.32   24.99
 -17   1   7   11.38   21.69
   0  -8 -15   68.80   22.70
   1   1 -19   35.43   23.89
   1  -1 -19   17.90   25.83
 -15  -3  -1  -33.56   23.41
 -15   3  -1   91.82   22.49
 -17  -1   9   33.61   21.14
 -17   1   9    6.72   19.77
  13   1 -18   -5.68   21.85
  13  -1 -18  -10.15   24.22
   6   2 -20   -2.28   20.65
   6  -2 -20   12.09   22.27
 -11  -9  -2    2.27   18.33
   3   7 -17  143.91   23.68
   3  -7 -17  145.30   26.20
 -13  -5  -4  267.56   35.23
 -16   4  11   -4.10   17.55
  -3  11  -9    9.73   19.96
   4  -6 -18   45.15   22.19
 -15  -1  -2   22.94   23.04
 -15   1  -2  -36.11   19.42
   4   0 -20   22.54   23.23
  -6  10  -8   96.42   24.52
  -6 -10  -8   91.19   23.34
 -16   0  14    6.03   19.55
 -10  -8  15   20.26   14.40
  10  -8 -15   13.34   18.34
  -2   8 -14   12.36   16.47
  -2  -8 -14   -4.15   18.95
 -17   1   6   54.89   25.06
 -17  -1   6   65.40   24.94
   7  11 -11    7.69   17.60
  -7  11  11  -13.56   16.04
 -12  -8  13   -7.67   14.47
  12  -8 -13  -16.37   20.27
 -12   8  13   25.41   11.31
 -13  -5  16   34.66   17.45
  13  -5 -16   54.11   21.77
  13   5 -16    8.18   20.34
  -4 -10 -10  191.37   29.62
  -4  10 -10   89.39   25.15
 -12  -8  -2   85.82   24.74
 -14  -2  -4   53.00   22.52
 -14   2  -4   -8.42   19.84
   8   8 -16  -12.65   16.76
   8  -8 -16   19.03   17.47
   8  -6 -18    0.59   19.25
   8   6 -18   -7.20   19.57
  12  -6 -16   26.23   22.79
  12   6 -16   14.08   19.58
 -12  -6  16   30.44   15.45
   9  -1 -20   40.59   24.30
   9   1 -20   17.11   22.46
  -6  12  -3   35.96   22.71
 -15  -5   1   49.90   24.33
 -15   5   1   61.34   24.65
   8  -2 -20    9.34   22.33
  -3  -1 -17   14.65   24.74
  -3   1 -17   53.17   23.58
  -3   1 -17   16.70   24.37
  -8  12   4    1.18   19.47
  -9  11   9  109.20   19.86
 -10  10  11  -21.83   16.73
   3  -9 -15   63.18   20.02
 -12  -6  -5    8.19   19.72
 -12   6  -5  -11.88   20.07
  15  -3 -15   21.24   23.53
 -15  -3  15    6.37   18.03
 -15   3  15   23.51   18.19
  15   3 -15   12.01   23.79
 -17   1  10  -31.56   19.67
  -8  12   3   19.84   21.18
   7  -9 -15   -0.10   15.92
   7   9 -15   21.08   14.03
  -5  13   2    7.63   19.75
   5  13  -2   -1.65   20.91
   3  13   3  253.32   36.35
  -3  13  -3  223.24   36.06
   5  13  -3  194.48   30.46
  -5  13   3  132.85   27.85
  -8  12   5    6.62   18.82
  -8  -4 -12    4.42   20.77
  -8   4 -12   -6.52   19.64
  14  -2 -17    1.46   24.68
  14   2 -17   30.89   23.06
   1  13   5   76.44   21.69
  -1  13  -5   49.58   23.99
  15   1 -16  -10.31   22.82
 -15  -1  16   11.10   17.51
 -15   1  16   -3.00   19.32
  15  -1 -16  -16.14   24.11
 -16  -2   1   21.30   27.80
 -16   2   1    4.75   21.72
 -15   5  13   26.28   16.96
 -15  -5  13    6.27   16.13
 -14  -4  -3   36.54   21.89
 -14   4  -3   17.48   19.56
 -10 -10  -2   34.66   15.99
  -8  12   2   97.40   26.24
 -10  -8  -6   94.72   24.12
  -9  11  -1   25.23   23.63
  -5  13   1  -14.59   20.72
   5  13  -1  -13.23   20.96
  12   0 -19   22.91   23.33
  -9  -9  -6   79.94   19.58
   1  13  -6   87.54   25.48
  -1  13   6  148.57   23.94
  -1  -5 -17    8.98   23.59
  -1   5 -17   45.97   21.63
  -7  -7 -11   19.90   19.46
  -7   7 -11  -17.42   17.37
   3  13  -6  133.16   25.37
  -3  13   6   74.23   22.66
 -17  -1   5   31.83   23.11
 -17   1   5    8.75   21.75
   3  11 -12   10.45   16.59
  -6   8 -11   72.60   19.69
  -6  -8 -11   33.09   22.24
   2  -8 -16   34.29   20.11
 -12   0  -8  -18.96   22.66
  -6  -4 -14   42.57   25.30
 -16   4   3   72.22   20.75
 -16  -4   3  -10.96   24.22
   5  11 -12   45.25   18.23
  -8   0 -13   15.00   22.75
   5  13  -4    9.95   20.35
  -5  13   4    3.55   19.11
   0   4 -18   63.79   24.54
   0  -4 -18   76.54   27.87
  -4  12  -6   36.15   22.18
   0  12   9   53.80   19.58
   0  12  -9   77.32   22.45
   9  -7 -17    1.30   22.39
   9   7 -17  -17.39   16.67
  14  -4 -16   14.88   24.11
 -14  -4  16   37.38   17.86
  14   4 -16   14.52   27.18
 -14   8   6   34.51   18.17
 -14  -8   6   29.61   17.95
 -13  -9   6   60.51   18.79
 -14  -8   7   22.67   17.14
 -14   8   7   13.41   14.45
  11  -3 -19  -15.44   22.52
  11   3 -19   11.84   20.83
  -8  12   6  164.06   24.43
   8  12  -6  147.50   31.92
   6  12  -9   21.84   19.57
  -6  12   9   15.68   17.25
 -17   1  11   22.49   20.04
  -7  11  -5   91.58   26.24
  -2   4 -17  114.66   26.62
  -2  -4 -17   21.68   25.41
 -13  -9   5  -42.44   20.19
   5   5 -19  292.41   33.04
   5  -5 -19  324.08   37.15
  10   0 -20  335.89   38.93
 -13  -9   7  192.22   25.28
   1  -5 -18    0.59   25.69
   1   5 -18   -7.85   20.92
   4   2 -20   28.00   22.79
   4  -2 -20   50.43   28.07
 -16  -2  14   -8.78   18.43
  -7   1 -14  -20.04   25.26
  -7  -1 -14  -26.52   21.43
   5  13   0    7.37   21.72
  -5  13   0   10.44   21.39
 -16   4  12   -8.46   17.00
  10  -4 -19   66.06   24.87
  10   4 -19   44.69   23.16
  -5   7 -13  -15.41   16.09
  -5   7 -13   11.74   21.34
  -5  -7 -13   23.55   21.34
 -14  -6  -1   25.18   20.17
 -14   6  -1    0.79   17.89
 -11  -7  16   -3.34   13.66
  11  -7 -16   39.93   20.02
  11   7 -16   44.68   18.07
   7  -3 -20  226.37   36.88
   7   3 -20  268.69   33.36
 -14   8   5   43.86   18.73
 -14  -8   5   63.09   23.06
   4  10 -14   28.96   15.79
  -8  12   1   28.79   24.04
   0  -6 -17   22.70   26.31
   0   6 -17   21.42   21.67
 -14  -8   8   40.21   19.02
 -14   8   8    9.39   14.47
  12  -4 -18    7.81   23.38
  12   4 -18    4.71   20.46
 -13   7  -2   12.30   18.11
 -13  -7  -2  -17.28   17.49
  -6   0 -15    8.67   22.32
   2  12   8   75.30   20.26
  -2  12  -8   23.47   21.84
 -12  -4  -7  -13.88   21.03
 -12   4  -7    0.30   22.69
  -9   1 -12    1.68   21.60
  -8  -8  -9  -35.72   20.54
 -11   3  -9   13.73   20.42
 -11  -3  -9    2.16   21.55
   5  13  -5   61.44   22.90
  -5  13   5   45.88   21.68
 -16   0   0   54.12   26.50
 -13   7  14    0.60   12.82
  13  -7 -14   34.57   18.01
 -13  -7  14  -24.30   13.62
  -1  -3 -18  -33.49   27.58
  -1   3 -18  -51.22   27.04
 -14   6  14   22.70   16.81
 -14  -6  14   30.99   16.60
  14  -6 -14   22.33   22.89
  11  -5 -18   31.07   28.22
  11   5 -18   46.96   21.17
 -13  -9   4  -15.43   16.62
   0 -10 -13   38.26   17.74
   0  10 -13   32.92   19.70
   3   1 -20   -5.09   23.75
 -11   7  -6   35.83   17.35
 -11  -7  -6   33.64   22.97
  -2   6 -16   12.14   18.22
  -2  -6 -16    0.01   22.35
   6  10 -14   81.56   21.01
  -6   6 -13  -27.61   19.75
  -6  -6 -13   41.73   21.70
  -4  12  10   16.59   16.42
   4  12 -10   13.96   19.18
  -8  -6 -11   21.12   21.12
  -8   6 -11   -5.86   18.46
  -8  10  -6  -14.20   23.95
  -8 -10  -6   38.81   19.15
   5  -3 -20   95.42   27.77
   5   3 -20   53.84   25.05
  -3  -5 -16  134.84   28.57
  -3   5 -16   18.33   27.44
 -17  -1   4   -3.99   22.90
 -17   1   4   26.08   21.54
  -5  -9 -11  108.82   26.91
  -5   9 -11  177.20   26.19
  12   2 -19   11.26   22.31
  12  -2 -19   30.60   23.76
   0   0 -19  -13.25   23.29
  -4  -8 -13   83.85   27.89
  -4   8 -13  109.08   21.14
 -14   8   4   10.12   14.96
 -14  -8   4  -28.57   17.98
 -15  -7   7  -34.54   18.45
 -15   7   7    1.72   15.42
 -17   3   8   -8.73   18.86
   2  12 -10  152.16   26.58
  -2  12  10  114.35   20.73
   3  13   4  125.37   24.77
  -3  13  -4   43.39   23.95
   8  12  -7    7.61   22.02
  -8  12   7    3.54   16.79
  11  -9 -13   27.86   19.78
 -12  -2  -8   -1.52   21.15
 -12   2  -8   34.25   21.42
 -13  -3  -6   25.32   23.64
 -13   3  -6   34.88   20.69
 -14   8   9   42.11   14.91
 -14  -8   9   18.36   17.07
  -7  -9  -9    9.84   19.64
  -7   9  -9   49.20   25.31
 -17   3   7    6.45   18.86
  -8   2 -13   -5.37   20.87
  -8  -2 -13  -20.82   22.92
 -15   7   6   -6.88   16.07
 -15  -7   6  -40.86   18.26
  -2  10 -12   83.97   20.21
  -2 -10 -12   45.24   20.18
 -11  -5  -8   89.92   25.36
 -11   5  -8  178.89   27.43
   1  -3 -19   34.64   23.26
   1   3 -19  -33.31   24.78
   2   4 -19   22.55   22.76
   2  -4 -19   13.31   23.44
  -9   7  -9    2.74   17.73
  -9  -7  -9   -1.83   19.81
 -10   0 -11  -10.97   21.08
   5  13   1   27.46   21.71
  -5  13  -1  -14.06   22.14
 -15   7   8  131.02   21.24
 -10   4 -10    6.89   19.68
 -10  -4 -10   27.72   21.95
 -17   3   9   37.21   20.44
  -6  12  -4   63.08   24.15
  -2   0 -18  158.86   31.08
 -15   5   0  -41.00   22.12
  13   3 -18   14.15   21.57
  13  -3 -18   12.47   23.35
 -11  -9  -3   92.95   20.72
  16   0 -15  -19.37   29.56
 -16   0  15   16.40   19.56
 -17   1  12   30.79   20.61
  -8  12   0   24.09   21.62
 -16   4   2  -36.64   22.00
 -16  -4   2   88.72   21.86
 -12  10   7  -10.73   19.82
  10  -2 -20    3.79   27.95
  10   2 -20  -19.17   22.06
   3  13  -7   52.04   24.22
  -3  13   7   75.32   21.75
 -14   0  -5   24.75   22.66
 -15  -3  -2   50.37   22.21
 -15   3  -2    7.79   20.95
 -13  -9   3    3.60   19.41
  -9  11  -2   37.33   25.47
  -1   9 -14   -2.26   15.57
  -1  -9 -14  -29.98   18.85
 -17   3   6  -22.05   20.67
 -17  -3   6  -13.56   21.63
 -13  -9   9   -6.39   13.86
   1  13   6   46.80   22.32
  -1  13  -6  105.05   24.10
   1  11 -12   61.24   19.55
 -15   7   5    1.26   15.59
 -15  -7   5   14.23   19.69
   9   5 -19   22.79   19.43
   2   6 -18  -23.59   20.71
   2  -6 -18   14.79   20.43
  -5  13   6  138.41   24.01
   5  13  -6  102.05   31.61
   9  -3 -20   24.40   24.82
   9   3 -20   20.00   22.07
 -12  -8  14   -5.26   12.82
  12  -8 -14  -15.97   18.68
  -1   7 -16  226.00   28.40
  -1  -7 -16  291.96   35.05
 -15   7   9   15.81   15.77
 -15  -7   9   29.89   20.10
  -3   3 -17    6.78   22.43
  -3  -3 -17  -54.69   24.84
   1  13  -7   47.46   22.21
  -1  13   7   80.61   22.15
 -12  -8  -3   21.30   18.86
  -6  -2 -15   27.01   25.32
  -6   2 -15   18.86   22.47
  15  -5 -14    4.54   23.40
 -15  -5  14  -15.38   16.52
 -17   3  10   17.59   19.03
  -5  11  -8  -35.56   21.86
   2  10 -14  129.34   22.31
 -16  -2   0   23.93   25.63
 -16   2   0   33.27   23.47
  -5  -1 -16  -23.58   25.52
   1  -9 -15  129.28   23.98
 -14  -8   3   16.26   18.82
 -10 -10  -3   60.99   17.56
 -16   4  13  -47.44   17.95
 -16  -4  13   45.09   18.01
  14   0 -18   56.44   27.23
  10  -6 -18   30.27   22.52
  10   6 -18   21.61   20.07
   6  -8 -17   11.17   18.89
 -15   1  -3   35.78   24.62
 -15  -1  -3   10.51   22.80
  -4   4 -16   18.48   21.44
  -4  -4 -16  -16.45   23.22
 -14  -8  10    7.57   14.96
 -14   8  10  -23.41   15.38
 -15   3  16  -27.55   18.40
 -15  -3  16   13.92   16.79
  15  -3 -16   38.75   22.97
  15   3 -16  -26.31   22.03
 -12  10   8  -36.09   19.97
   1  -7 -17   28.19   23.72
   1   7 -17   35.00   21.17
   0   2 -19  146.68   32.38
   0  -2 -19  158.90   34.95
   9  -9 -15    5.88   16.65
   3  -5 -19   33.00   24.59
   3   5 -19   50.34   20.92
   2   0 -20  210.55   35.69
  -7  -5 -13   13.34   22.43
  -7   5 -13   26.88   21.81
   8  12  -8   11.65   22.57
  -8  12   8   25.70   20.61
 -17  -3   5  -26.12   19.68
 -17   3   5   26.65   19.87
 -17   1   3   66.59   23.80
 -17  -1   3  -20.61   24.17
 -13  -5  -5   -3.56   22.91
 -13   5  -5   48.09   20.79
  11  -1 -20    4.34   21.57
  11   1 -20   -4.70   20.83
   6  12 -10    3.85   20.03
  -6  12  10   -6.65   17.82
 -15  -7   4  -10.89   21.90
 -15   7   4    8.31   16.15
   5  -7 -18    2.12   20.48
   5   7 -18   11.31   18.36
 -10  -2 -11   49.65   25.09
 -10   2 -11   49.07   23.46
   5  13   2   32.53   24.13
  -5  13  -2   70.44   24.48
   7   7 -18   -1.59   18.00
   7  -7 -18    5.08   19.05
  -2  -2 -18   56.11   29.15
  -2   2 -18  113.42   26.52
 -13  -5  17    6.25   13.38
  13   5 -17   12.05   21.35
  -3  11 -10   33.58   20.81
   6  -4 -20   -7.61   23.89
   6   4 -20   25.18   20.90
   4  -8 -17  -12.91   19.14
 -15  -7  10   -5.19   18.68
 -15   7  10  -15.40   17.88
 -16   2  15   -4.71   18.90
 -16  -2  15   -4.34   19.51
  16  -2 -15   -0.53   24.47
  10  -8 -16   33.74   20.51
  -4   6 -15   -7.70   22.41
  -4  -6 -15   10.46   22.80
 -13  -9   2  -40.83   17.17
  -4  12  -7   15.61   23.05
 -17  -3  11   28.26   22.20
 -17   3  11   40.59   20.86
 -13  -1  -7  -13.91   26.03
 -13  -1  -7   10.88   23.12
 -13   1  -7    1.64   22.53
  -6 -10  -9   30.49   19.61
  -6  10  -9   48.76   26.39
  -3   9 -13  211.12   31.79
  -3  -9 -13  319.64   36.11
 -14   2  -5   25.44   20.67
 -14  -2  -5   14.37   23.46
   5  -9 -16    7.43   16.53
  -7  -3 -14  -62.36   24.11
  -7   3 -14    5.62   23.70
  12  -6 -17   18.45   22.06
  12   6 -17  -10.71   19.00
  15  -1 -17   23.46   24.95
 -15   1  17    7.20   15.98
  15   1 -17   21.45   25.84
 -15  -1  17    8.27   20.00
  -8  12  -1   38.95   25.32
  -3  -7 -15   -9.13   24.00
  -3   7 -15   -6.21   18.59
 -10  -6  -9   -2.70   23.28
 -10   6  -9   91.85   23.73
 -12   6  -6   79.26   24.86
 -12  -6  -6   68.91   24.64
 -11   1 -10   34.20   20.58
 -11  -1 -10  -11.52   22.42
 -14   4  -4   -0.71   19.76
 -14  -4  -4   10.58   21.84
  13   1 -19  -19.20   23.14
  13  -1 -19   27.66   26.57
 -17  -1  13   35.90   23.37
 -17   1  13   59.24   21.65
 -14  -6  -2  -47.74   20.79
 -14   6  -2   -4.53   21.84
   0  14   0  109.66   25.46
  -3  13  -5   60.86   24.69
   3  13   5   63.12   24.08
  -9   5 -11   25.03   23.99
  -9  -5 -11    5.58   26.94
   8  -4 -20   27.13   22.75
   8   4 -20   11.16   24.83
 -16   6   7   27.56   17.06
   5  13  -7  112.12   27.17
  -5  13   7  133.78   24.71
  -7  11  -6  -14.41   23.31
 -16   6   8  -13.80   16.98
  -9  11  11    6.49   15.24
  -9   3 -12   40.69   23.21
  -9  -3 -12   35.34   24.71
  -4   0 -17  -46.14   26.48
 -12  10   9   -1.84   16.05
   0  14   1  -12.86   21.06
   0  14  -1   -0.98   20.94
   0  12  10   30.04   18.10
   0  12 -10   47.50   22.83
  -4  10 -11  113.01   23.79
  -4 -10 -11  103.32   26.66
 -11  11   5  -12.84   20.82
 -16   0  -1  -21.84   24.96
  -9  -9  -7   30.54   19.91
   3   3 -20   46.16   25.41
   3  -3 -20   80.88   32.99
   5  11 -13  -22.02   19.94
  14  -2 -18  -11.99   25.16
  14   2 -18  -21.36   23.77
 -14  -8   2   67.15   20.80
 -13   7  -3   24.46   16.47
 -13  -7  -3   10.64   20.55
 -16  -6   6   36.12   20.04
 -16   6   6  -14.41   20.47
   6   6 -19  -48.38   19.53
   6  -6 -19  -24.68   22.25
 -14   6  15   18.30   17.38
 -14  -6  15  -28.23   16.46
  14  -6 -15  -40.10   22.77
 -11  11   6   22.46   20.39
 -10  -8  -7  -15.74   18.98
  14  -4 -17   36.79   23.37
 -14  -4  17   26.96   18.40
  14   4 -17    2.31   23.60
 -11  11   4   14.56   21.79
   8  -8 -17   46.15   20.09
 -16   4   1  -23.96   21.95
 -16  -4   1  -23.30   23.38
   6   0 -21    7.99   22.67
 -17  -3   4  -70.93   24.27
 -17   3   4   14.36   22.04
   7  -9 -16   54.53   19.75
  13  -7 -15   16.87   20.66
 -13  -7  15   21.60   14.94
 -16   6   9  -15.45   18.02
 -14  -8  11   35.97   15.74
   3  11 -13    9.03   20.38
  -3  13   8  -18.35   20.77
   3  13  -8   37.04   22.98
 -15  -7   3   18.42   19.05
 -15   7   3    0.14   18.08
   8   0 -21  -12.34   22.72
   2  -2 -20   42.27   25.60
   2   2 -20   -1.41   25.37
   7  -1 -21   34.79   27.51
   7   1 -21  100.61   31.12
  -5   5 -15   -5.95   25.01
  -5  -5 -15   17.13   23.88
   0  14  -2  187.34   33.37
   0  14   2  261.98   33.36
  -4  12  11   51.55   16.47
   4  12 -11   50.48   20.62
  -6  12  -5   36.77   24.55
  -2  12  -9  244.83   32.21
   2  12   9  206.49   30.30
  -9  11  -3   14.77   25.56
 -15   5  -1  -44.52   21.76
 -15  -5  -1    3.07   22.48
   0  -8 -16  -38.54   22.91
   2  14  -1  -15.31   22.07
  -2  14   1  -16.18   22.01
 -15   7  11   -9.19   15.72
 -11  11   7   41.47   20.52
  11  -9 -14   25.24   17.60
  -1  13  -7   75.67   25.60
   1  13   7  113.91   25.79
 -11  11   3    0.92   21.88
  -8  12   9   -7.18   16.90
   8  12  -9   10.52   19.96
   2  14   0   24.71   22.35
 -17  -3  12   -0.46   17.74
 -16  -6   5   28.02   22.63
 -16   6   5   17.32   19.36
   2  14  -2   28.19   23.89
  -2  14   2   45.40   21.46
   4  -4 -20   52.12   25.63
   4   4 -20   41.97   23.68
 -16   4  14   37.80   19.01
 -16  -4  14  -27.31   20.68
   5  13   3   15.39   24.09
  -5  13  -3   16.11   23.30
   8  -6 -19  -19.48   21.65
   8   6 -19    6.89   18.48
 -16   0  16   36.91   21.87
 -17   1   2  -29.45   22.70
 -17  -1   2   16.18   24.54
   1  13  -8   -8.73   21.36
  -1  13   8  -15.47   18.18
  -2  -8 -15   41.26   25.17
  11  -7 -17    8.47   21.13
  11   7 -17    9.45   18.24
  -7  13   3  100.07   30.21
   7  13  -3   62.83   28.91
 -13  -9   1   13.39   16.82
 -11  -9  -4  -32.90   18.64
   3   7 -18  101.68   23.67
   3  -7 -18  104.72   27.32
 -16   6  10   24.41   18.33
   2  12 -11   53.52   20.85
  -8 -10  -7   95.19   22.83
  -8  10  -7  114.85   29.39
  -7  13   4  -36.14   21.42
   7  13  -4   14.00   28.43
 -13   9  11   28.14   17.12
 -15   5  15   49.53   18.53
 -15  -5  15   -8.39   17.01
  15  -5 -15  -34.89   28.06
  12   0 -20  -14.53   25.00
   5  -1 -21  -12.05   24.18
   5   1 -21   35.53   23.05
  -7  13   2   24.21   25.30
   2  14   1  -13.63   21.53
  -2  14  -1   -1.15   20.77
  -4   2 -17   60.08   29.66
  -4  -2 -17  122.04   30.22
  -5  -3 -16  -12.24   23.87
  -5   3 -16   15.79   22.88
  -1  -1 -19  103.39   31.15
  -1   1 -19   92.65   28.65
 -12  10  10   60.74   20.79
   9   7 -18   77.13   21.40
   9  -7 -18   63.67   27.38
 -12   0  -9    0.89   20.35
   0  14  -3  158.33   31.96
   0  14   3  144.34   29.91
   4   6 -19  -47.88   19.71
   4  -6 -19   16.47   22.76
 -16  -2  -1   -1.96   24.40
   2  14  -3    2.09   24.93
  -2  14   3   49.67   22.22
  -6   8 -12   19.77   23.11
  -6  -8 -12   26.28   22.23
  -8  12  -2  -15.13   23.99
 -11  -7  -7  -30.51   24.86
   9  -1 -21   -1.65   23.00
   9   1 -21   -0.83   22.66
 -15  -3  -3    6.62   22.56
 -15   3  -3   22.87   21.64
 -11  11   8   13.77   22.00
  -7  -7 -12   -3.06   22.62
   7  13  -5   -3.03   23.19
  -7  13   5  -32.74   21.61
  12   8 -15   51.51   18.75
  12  -8 -15   -0.63   23.62
   6  -2 -21   32.54   25.14
   6   2 -21   39.90   23.85
 -12  -8  -4   -1.25   18.99
  12  -4 -19   29.38   23.86
  12   4 -19    8.58   21.80
   8  -2 -21  -28.39   22.93
   8   2 -21   10.45   22.40
   5  13  -8   88.88   24.26
  -5  13   8   36.79   20.28
 -17   1  14  -18.04   19.78
 -17  -1  14   19.84   19.70
 -17  -3   3   30.46   23.38
 -17   3   3    0.31   21.96
   7  11 -13  -40.37   19.79
 -12   4  -8   36.85   20.43
 -12  -4  -8   42.82   28.63
 -16   6   4    1.50   18.66
 -16  -6   4   15.69   20.42
  11   3 -20   -6.28   22.03
  11  -3 -20   15.02   27.45
 -14  -8   1    2.88   17.60
  -8   4 -13   35.34   22.95
  -8  -4 -13   22.97   24.76
  -6  12  11   -8.78   15.95
   6  12 -11   12.93   18.61
  -7  13   1   22.38   22.96
   1   1 -20  119.78   34.16
   1  -1 -20   42.83   36.74
  -8  -8 -10  177.41   31.15
 -15  -7   2  -46.65   24.08
   2  -8 -17  -34.86   25.35
  11   5 -19  -31.25   23.22
  11  -5 -19  -33.17   23.47
 -14  -8  12   26.03   15.86
   4   0 -21    1.35   23.58
   0 -10 -14  133.12   22.39
   0  10 -14   49.69   19.87
  -2  14  -2  184.07   35.37
   2  14   2  268.71   33.36
 -16   6  11   28.62   19.73
 -16  -6  11   -6.52   17.55
 -13  -3  -7   40.80   25.18
 -13   3  -7   23.70   22.14
  -1  11 -12   19.45   19.19
  10   4 -20   -4.88   21.79
  10  -4 -20  -24.42   22.51
  -3  13  -6    4.72   21.22
   3  13   6   10.14   24.27
  15   3 -17  -18.90   24.36
 -15  -3  17   57.48   18.71
  15  -3 -17   -6.01   25.37
  16   2 -16  -15.76   26.63
 -16   2  16   40.69   19.44
 -16  -2  16    5.33   18.39
  16  -2 -16  -14.31   25.59
  -7  -9 -10  -16.22   23.43
  -7   9 -10    6.55   21.68
 -15   7  12   31.73   16.32
  -2  14   4  185.89   35.52
   2  14  -4  208.35   34.57
   7  -5 -20   38.91   22.75
   7   5 -20  -11.71   20.56
  -5  11  -9   10.94   22.28
   7  13  -6   40.73   23.51
  -7  13   6  -13.46   23.52
 -11   3 -10    1.33   19.76
 -11  -3 -10    2.37   22.45
 -14   0  -6   29.07   24.97
  13   3 -19    2.89   22.32
 -17   3  13   57.68   22.20
 -17  -3  13   62.29   23.02
  -3   1 -18   25.19   22.96
  -3  -1 -18  -20.66   23.79
  10   0 -21   21.57   24.25
  -5   9 -12  -30.67   22.41
  -5  -9 -12   -1.27   21.65
 -15  -1  -4   38.22   24.66
 -15   1  -4   22.03   23.66
  -6   4 -15   53.60   24.65
  -6  -4 -15   58.31   25.28
  -8   0 -14  -29.27   23.91
  -5  -7 -14  135.19   35.80
 -18   0  10   75.75   24.35
   1  11 -13   21.02   18.42
  -2  10 -13  203.97   29.95
  -2 -10 -13  182.36   28.26
  12   2 -20    4.85   23.44
  12  -2 -20   29.60   25.09
   0  14   4    2.28   20.54
   0  14  -4    9.90   22.31
 -11  -5  -9  -11.10   22.43
 -11   5  -9   43.31   21.04
 -16  -4   0  -27.37   23.76
 -16   4   0   24.41   20.58
  -9  -7 -10   16.26   22.10
  -1  -5 -18   82.23   32.47
  -1   5 -18  106.48   27.40
 -12  -2  -9    0.02   23.60
 -12   2  -9   26.17   20.97
  -4  12  -8  100.06   31.21
  -8  12  10   14.95   17.35
   8  12 -10   10.78   21.45
  -7  13   0  103.16   28.98
  -8   6 -12  -53.04   21.83
  -8  -6 -12   17.89   22.76
  -3  13   9  -12.11   17.68
   3  13  -9    3.53   23.01
   5   5 -20   23.93   22.52
   5  -5 -20   -8.30   22.83
 -11  11   1   48.37   28.65
 -14  -6  -3   88.77   22.32
 -14   6  -3  -28.77   19.86
 -13  -9   0   -7.74   19.89
  -5  13  -4    6.63   24.92
  14   0 -19   32.23   26.57
   0  -4 -19  319.18   48.06
   0   4 -19  365.99   43.41
 -17   5   8   36.66   21.06
 -17  -5   8   54.35   22.22
 -13   9  12  -28.72   16.59
  -4  -8 -14   53.07   28.63
   7  -3 -21    2.71   24.59
   7   3 -21   32.38   21.66
 -12  10  11  -21.66   18.97
  -9   1 -13   37.89   23.55
  -9  -1 -13    7.16   23.42
  -7   1 -15   47.81   25.86
  -7  -1 -15   64.45   31.82
 -13  -5  -6   33.94   22.52
 -13   5  -6   12.47   20.76
  -4  14   2   94.42   25.12
   4  14  -2   61.50   25.64
  -6  -6 -14   62.07   25.97
  -6   6 -14   51.69   28.02
 -16   0  -2  -36.08   24.50
 -16  -6   3  -27.96   21.58
 -16   6   3   40.96   22.32
 -17   5   7  -10.30   19.74
 -17  -5   7   54.04   21.10
 -17   1   1   63.18   25.62
 -17  -1   1   14.94   28.36
   0   6 -18   40.16   24.46
   0  -6 -18   27.45   24.18
   1   5 -19    3.20   25.24
   1  -5 -19   35.89   25.52
 -10  -4 -11   51.95   24.92
 -10   4 -11    3.62   22.60
  -4  14   1   14.80   22.12
   4  14  -1  -25.60   22.94
  -9  11  -4   31.34   26.71
  -7  11  -7   29.06   24.43
 -17   5   9  -11.99   18.99
 -17  -5   9    2.15   19.26
  15   1 -18    7.73   25.64
  15  -1 -18   20.61   25.23
  -2   4 -18  -10.12   28.68
  -2  -4 -18   26.97   25.20
 -18   0  11   23.62   23.86
   2  14   3  234.92   34.63
  -2  14  -3  269.11   36.60
 -10  12   5  -19.96   21.76
  14  -6 -16   25.53   26.56
 -14  -6  16  -45.42   19.36
  14   6 -16    5.56   22.30
 -18   2   8   -9.62   19.73
 -18  -2   8   -0.54   20.73
  13   5 -18  145.94   31.01
  13  -5 -18  181.23   32.33
   4  14  -3   38.92   25.20
 -10  12   4    2.36   20.66
  -6  12  -6  -13.50   21.56
 -16   4  15  -22.21   21.19
 -16  -4  15  -41.64   18.37
  16  -4 -15   20.51   27.22
   4  -2 -21   75.42   30.73
   4   2 -21   74.16   30.86
 -18   2   9  -12.07   20.63
 -13  -7  -4   88.29   26.61
  -3  11 -11   39.68   21.89
   7  13  -7  -15.23   22.73
  -7  13   7  -22.74   19.75
  -1  -9 -15  225.32   30.73
  -2  -6 -17   32.08   23.55
  -2   6 -17  -27.64   20.89
 -10   0 -12   29.92   24.98
   1  13   8  -31.28   20.52
  -1  13  -8  -22.24   22.20
 -14   4  -5   65.57   26.49
 -14  -4  -5   98.96   27.89
  -2  14   5  196.96   32.02
 -15  -5  -2   13.05   22.15
 -15   5  -2   25.26   19.86
  -6   0 -16   -2.10   23.18
  10  -8 -17  -19.08   20.99
  -8  12  -3   67.74   29.97
 -16   6  12    5.93   16.96
 -16  -6  12    8.97   17.72
 -17  -5   6   59.50   23.72
 -17   5   6   59.09   22.90
 -18   2   7   21.44   22.07
 -18  -2   7   13.62   22.14
 -17   3   2   10.83   23.20
  13   7 -16  -44.78   19.78
  13  -7 -16    8.38   21.42
  10  -6 -19   16.54   23.46
  10   6 -19   19.64   22.58
   0  12 -11   16.88   20.03
 -10  12   6   -6.12   20.71
  -4  14   0   87.77   28.28
   4  14   0   97.87   27.88
 -14   2  -6  -12.52   21.90
 -14  -2  -6   13.36   23.08
 -10  12   3   -0.00   20.64
   9   5 -20   12.92   21.08
   9  -5 -20   29.42   23.28
  10   2 -21   78.40   30.18
  10  -2 -21   46.06   28.40
   1  13  -9    5.44   23.75
  -1  13   9  -23.20   18.70
 -15  -7   1  -69.20   25.78
  12   6 -18   16.98   21.46
  12  -6 -18   49.93   23.73
  -6 -10 -10   39.09   20.57
  -6  10 -10  -12.94   25.15
  -3  -5 -17  -18.50   25.43
  -8   2 -14   -5.84   21.79
  -8  -2 -14  -14.23   24.00
  -5  13   9  -29.76   17.27
   5  13  -9   30.25   20.49
 -18   0   5   54.96   25.23
   4  12 -12  -27.74   20.22
 -17   5  10  -30.91   18.85
 -14  -8   0  -55.83   21.93
 -12   6  -7  -13.51   18.68
   5  -3 -21   34.63   24.37
   5   3 -21   -4.93   22.44
  -4  14   4   69.48   27.10
   4  14  -4  147.62   28.24
   1  -9 -16   28.58   24.64
  -1   3 -19  -10.03   23.94
  -1  -3 -19   12.42   24.90
   5  11 -14    5.55   18.83
   6  -8 -18  -18.90   20.09
  14   4 -18    4.98   23.05
  14  -4 -18  -43.16   24.43
   3   1 -21   41.11   30.04
   3  -1 -21   20.40   27.37
  -7  13  -1   63.01   28.45
  16   0 -17  -13.62   26.51
  -9  -9  -8  -13.77   21.03
   9  -3 -21   -6.88   26.81
   9   3 -21   10.61   22.35
   0  14  -5   49.38   23.45
   0  14   5   25.53   27.01
  -2  12 -10   29.26   20.52
 -13  -1  -8    8.50   23.23
 -13   1  -8   -7.62   21.68
  15  -5 -16   28.19   24.21
  15   5 -16  -15.71   23.14
 -18  -2   6   40.70   21.22
 -18   2   6  -42.22   20.30
 -11  11  10   35.11   18.73
  14  -2 -19   -9.43   22.69
  14   2 -19   10.80   23.59
 -10  12   7  -12.54   20.19
  -1  -7 -17   14.26   23.83
   2   4 -20   36.56   28.41
   2  -4 -20   44.21   27.27
 -11  -9  -5   -8.32   17.90
 -10  -8  -8   38.17   22.33
 -17   5   5   27.85   23.77
 -16  -2  -2  -17.47   26.26
 -16   2  -2   24.65   21.48
  13  -1 -20   35.17   24.09
  13   1 -20  -19.35   25.61
 -10  12   2   18.67   23.43
   0   0   0    0.00    0.00
;
_shelx_res_checksum     69163
_shelx_res_file
;
TITL AS_1_91
CELL 0.71075 14.113 11.161 16.708 90 112.837 90
ZERR 4 0.011 0.008 0.012 0 0.014 0
LATT 7
SYMM -X,+Y,0.5-Z
SFAC C H N O S
UNIT 80 80 24 16 16
EQIV $1 0.5-X,2.5-Y,1-Z
EQIV $2 0.5-X,0.5+Y,1.5-Z
L.S. 5
PLAN  25
SIZE 0.15 0.26 0.42
TEMP 4
HTAB  N2 O2
HTAB  C9 O1_$1
HTAB  C10 O2_$2
HTAB  N2 S2B
MPLA 6 C3 C4 C5 C6 C8 N3
MPLA 5 N1 N2 C1 C2 O1
BOND $H
LIST 4
CONF
fmap 2
acta 50.25
MERG 2
SHEL 99999 0
OMIT -15 7 8
WGHT    0.052400    6.116600
FVAR       0.85385   0.95346
PART 1
S2    5    0.268296    1.337670    0.771080    21.00000    0.13242    0.10110 =
         0.04558   -0.03084    0.03733   -0.07091
PART 0
PART 2
S2B   5    0.265431    1.355473    0.694663   -21.00000   -1.00000
PART 0
PART 1
O2    4    0.197079    1.242801    0.721360    11.00000    0.07815    0.06511 =
         0.04915   -0.01686    0.02275   -0.02692
C9    1    0.384397    1.309276    0.763807    11.00000    0.09033    0.18829 =
         0.11287    0.02684    0.00663   -0.06539
AFIX 137
H9A   2    0.419022    1.245912    0.803144    11.00000   -1.50000
H9B   2    0.425995    1.380302    0.778692    11.00000   -1.50000
H9C   2    0.373015    1.285755    0.705523    11.00000   -1.50000
AFIX   0
C10   1    0.238159    1.465951    0.705641    11.00000    0.18473    0.06600 =
         0.15741   -0.02313    0.08534   -0.05214
AFIX 137
H10A  2    0.230895    1.444901    0.647837    11.00000   -1.50000
H10B  2    0.292243    1.523846    0.729119    11.00000   -1.50000
H10C  2    0.174814    1.499446    0.704085    11.00000   -1.50000
AFIX   0
PART 0
S1    5    0.108328    1.360392    0.466741    11.00000    0.19057    0.03918 =
         0.06348    0.00484    0.02925   -0.00702
O1    4    0.092488    1.130280    0.427196    11.00000    0.08844    0.03884 =
         0.03817    0.00075    0.01704   -0.00471
N2    3    0.142142    1.161076    0.562911    11.00000    0.08071    0.04182 =
         0.03693   -0.00446    0.01442   -0.00884
N1    3    0.138364    1.040093    0.552497    11.00000    0.06900    0.03788 =
         0.03815    0.00104    0.01352   -0.00462
N3    3    0.044763    0.916960    0.339221    11.00000    0.04518    0.03506 =
         0.03791    0.00138    0.01508    0.00017
C1    1    0.109068    1.025833    0.471050    11.00000    0.05235    0.03770 =
         0.03819    0.00499    0.01227   -0.00351
C6    1    0.049412    0.701868    0.339947    11.00000    0.06934    0.03503 =
         0.04649    0.00370    0.01675    0.00371
C4    1    0.118117    0.808217    0.472577    11.00000    0.06896    0.04961 =
         0.03542    0.00387    0.00870    0.00452
AFIX  43
H4    2    0.150650    0.810631    0.532782    11.00000   -1.20000
AFIX   0
C7    1    0.023846    0.593139    0.292734    11.00000    0.10892    0.03058 =
         0.05813    0.00560    0.02222    0.00393
AFIX  43
H7    2    0.040871    0.520622    0.322315    11.00000   -1.20000
AFIX   0
C5    1    0.097274    0.702770    0.429936    11.00000    0.08781    0.03786 =
         0.04710    0.01119    0.01363    0.00869
AFIX  43
H5    2    0.114826    0.631093    0.460571    11.00000   -1.20000
AFIX   0
C2    1    0.116312    1.217616    0.489110    11.00000    0.08517    0.04383 =
         0.04374   -0.00211    0.01763   -0.00510
C8    1    0.024974    0.812204    0.296907    11.00000    0.05070    0.03383 =
         0.04159    0.00083    0.01635    0.00018
C3    1    0.089885    0.913067    0.424521    11.00000    0.05276    0.03744 =
         0.03990    0.00145    0.01623   -0.00113
H2    2    0.163723    1.194638    0.615569    11.00000    0.06245
HKLF 4
REM  AS_1_91
REM R1 =  0.0667 for    1691 Fo > 4sig(Fo)  and  0.1142 for all    2741 data
REM    164 parameters refined using      0 restraints
END
WGHT      0.0519      6.1093
REM Highest difference peak  0.301,  deepest hole -0.585,  1-sigma level  0.055
Q1    1   0.0232  1.3615  0.4564  11.00000  0.05    0.30
Q2    1   0.3319  1.3189  0.7725  11.00000  0.05    0.29
Q3    1   0.2497  1.3857  0.7367  11.00000  0.05    0.25
Q4    1   0.0000  0.8166  0.2500  10.50000  0.05    0.24
Q5    1   0.0315  0.7570  0.3174  11.00000  0.05    0.23
Q6    1   0.1371  1.2852  0.4892  11.00000  0.05    0.22
Q7    1   0.1084  0.9657  0.4576  11.00000  0.05    0.20
Q8    1   0.1001  0.8610  0.4408  11.00000  0.05    0.20
Q9    1   0.2596  1.3592  0.8034  11.00000  0.05    0.20
Q10   1   0.0704  0.9031  0.3798  11.00000  0.05    0.19
Q11   1   0.0410  1.2767  0.4689  11.00000  0.05    0.19
Q12   1   0.0351  0.8631  0.3186  11.00000  0.05    0.19
Q13   1   0.1827  1.2858  0.6670  11.00000  0.05    0.19
Q14   1   0.0312  0.6522  0.3207  11.00000  0.05    0.18
Q15   1   0.1029  1.1934  0.4424  11.00000  0.05    0.18
Q16   1   0.3697  1.2275  0.7131  11.00000  0.05    0.18
Q17   1   0.0935  0.9267  0.3284  11.00000  0.05    0.17
Q18   1   0.0623  1.3794  0.3957  11.00000  0.05    0.17
Q19   1   0.2478  1.5235  0.7479  11.00000  0.05    0.16
Q20   1   0.1106  1.0711  0.4467  11.00000  0.05    0.16
Q21   1   0.1273  1.0188  0.5095  11.00000  0.05    0.16
Q22   1   0.2542  1.2202  0.7095  11.00000  0.05    0.16
Q23   1   0.1510  1.4409  0.4579  11.00000  0.05    0.16
Q24   1   0.3549  1.4911  0.7618  11.00000  0.05    0.15
Q25   1   0.0854  0.5102  0.3161  11.00000  0.05    0.15
;
_shelxl_version_number         .2013
