# Supplementary material for: 2,9-Bis(5-sulfanylidene-4,5-di­hydro-1,3,4-oxa­diazol-2-yl)-1,10-phenanthroline dimethyl sulfoxide disolvate
Source: Acta Crystallogr Sect E Struct Rep Online. 2014 Feb 22;70(Pt 3):o321–2. doi: 10.1107/S1600536814003304 (PMC3998466; doi:10.1107/S1600536814003304)
Supplement: Supplementary file 2 [file e-70-0o321-Isup2.hkl]

#
# h,k,l, Fc-squared, Fo-squared, sigma(Fo-squared), status flag
#
data_I
_shelx_title ' AS_1_91'
_shelx_refln_list_code          4
_shelx_F_calc_maximum      286.75
_exptl_crystal_F_000      1112.00
_reflns_d_resolution_high  0.7700

loop_
 _space_group_symop_operation_xyz
 'x, y, z'
 '-x, y, -z+1/2'
 'x+1/2, y+1/2, z'
 '-x+1/2, y+1/2, -z+1/2'
 '-x, -y, -z'
 'x, -y, z-1/2'
 '-x+1/2, -y+1/2, -z'
 'x+1/2, -y+1/2, z-1/2'

_cell_length_a    14.1130
_cell_length_b    11.1610
_cell_length_c    16.7080
_cell_angle_alpha  90.000
_cell_angle_beta  112.837
_cell_angle_gamma  90.000

_shelx_F_squared_multiplier     1.000

loop_
 _refln_index_h
 _refln_index_k
 _refln_index_l
 _refln_F_squared_calc
 _refln_F_squared_meas
 _refln_F_squared_sigma
 _refln_observed_status
   2   0   0       1262.72       1433.64        19.07 o
   4   0   0      22902.70      23597.74       672.88 o
   6   0   0      11336.22      12238.67       370.34 o
   8   0   0       3676.13       4588.24       151.99 o
  10   0   0        174.03        109.40        23.17 o
  12   0   0        437.89        443.67        43.43 o
  14   0   0        168.81        171.34        34.00 o
  16   0   0         17.41         74.23        36.35 o
   3   1   0       6209.07       6344.93        94.05 o
   5   1   0       2696.77       2854.77        71.91 o
   7   1   0          9.76          3.94         8.55 o
   9   1   0        169.51        141.69        14.67 o
  11   1   0        129.23         80.03        24.72 o
  13   1   0         10.30         25.97        18.05 o
  15   1   0         15.54          7.49        62.59 o
   0   2   0      26714.04      26073.18       559.24 o
   2   2   0        216.07        228.07         9.83 o
   4   2   0       1061.90       1124.68        20.14 o
   6   2   0         13.37          5.82         9.92 o
   8   2   0         14.71          8.83         9.34 o
  10   2   0        327.86        302.18        20.30 o
  12   2   0         80.04         68.36        23.65 o
  14   2   0          1.61         41.30        20.21 o
  16   2   0          1.16         39.51        23.74 o
   1   3   0        100.37         58.09         2.94 o
   3   3   0       1463.42       1673.45        26.41 o
   5   3   0       3993.67       4165.37        67.47 o
   7   3   0        109.06        136.09        10.58 o
   9   3   0        511.45        423.61        20.56 o
  11   3   0        166.78        124.72        19.68 o
  13   3   0         27.09         26.38        17.15 o
  15   3   0          2.24         25.42        31.52 o
   0   4   0       8423.46       7337.54       170.14 o
   2   4   0       2587.49       2989.47        60.21 o
   4   4   0         59.81         45.72         5.33 o
   6   4   0       2600.83       2748.92        67.19 o
   8   4   0        516.37        645.03        24.94 o
  10   4   0        249.09        338.03        29.86 o
  12   4   0        162.30        199.76        38.15 o
  14   4   0          0.01         33.20        46.76 o
  16   4   0          9.18          0.52        35.51 o
   1   5   0       1019.57        946.57        29.12 o
   3   5   0       3372.30       3421.14        54.68 o
   5   5   0        469.74        481.47        12.46 o
   7   5   0       1272.78       1600.19        46.06 o
   9   5   0       1675.37       1618.75        60.71 o
  11   5   0        103.95        178.99        19.95 o
  13   5   0         20.56         45.55        18.08 o
  15   5   0          4.37        -30.34        30.34 o
   0   6   0       4801.54       5431.94       151.73 o
   2   6   0       2180.84       2133.32        39.15 o
   4   6   0        774.82        827.72        28.21 o
   6   6   0        336.27        278.30        12.20 o
   8   6   0       1836.17       1937.35        76.61 o
  10   6   0         51.28         73.56        20.69 o
  12   6   0          2.47         -8.12        23.88 o
  14   6   0          6.87         12.02        18.54 o
   1   7   0       1339.17       1241.35        30.74 o
   3   7   0        509.72        405.14        11.05 o
   5   7   0        279.20        282.03         8.85 o
   7   7   0          2.44          7.76        10.12 o
   9   7   0         90.51        135.37        15.12 o
  11   7   0          0.01        -14.55        14.55 o
  13   7   0         77.84         89.94        55.32 o
   0   8   0         18.65         48.76        15.24 o
   2   8   0        300.91        226.93        15.71 o
   4   8   0        430.12        341.27        20.42 o
   6   8   0        216.09        266.80        32.21 o
   8   8   0          4.06         18.26        15.42 o
  10   8   0         63.33         16.57        15.32 o
  12   8   0        150.09        117.25        17.00 o
  14   8   0          0.97        -30.08        30.08 o
   1   9   0        274.39        325.83        21.38 o
   3   9   0         29.68          8.26        13.35 o
   5   9   0        304.40        259.25        12.83 o
   7   9   0          2.34        -24.02        24.02 o
  11   9   0        210.41        184.96        27.36 o
  13   9   0         29.14        -10.62        27.28 o
   0  10   0        152.04        150.96        25.38 o
   2  10   0       1787.31       1727.32        63.08 o
   4  10   0        183.01        155.04        19.09 o
   6  10   0         41.53         75.59        31.88 o
   8  10   0        198.12        263.19        37.58 o
  10  10   0         56.05         67.66        22.88 o
   1  11   0        342.66        403.82        53.24 o
   3  11   0         21.12         52.92        18.32 o
   5  11   0         38.70          4.51        16.97 o
   7  11   0         43.41         64.14        28.04 o
   9  11   0         14.30         28.61        30.70 o
   0  12   0        162.92        142.31        29.05 o
   2  12   0         21.09         11.60        17.08 o
   4  12   0        545.27        556.27        36.37 o
   6  12   0        126.47        176.73        60.76 o
   8  12   0         50.32         33.04        29.65 o
   1  13   0         13.14         31.12        20.89 o
   3  13   0         31.26         24.72        28.17 o
   5  13   0          8.41         12.23        20.90 o
   7  13   0        143.09        141.50        39.75 o
   0  14   0        116.86        150.41        34.92 o
   2  14   0         38.22         33.89        30.66 o
   4  14   0        110.63        127.79        27.23 o
 -17   1   1         28.80         55.25        33.08 o
 -15   1   1          1.11         21.42        68.61 o
 -13   1   1         83.12         59.97        18.51 o
 -11   1   1          3.18         22.99        14.23 o
  -9   1   1        977.03       1302.96        37.45 o
  -7   1   1       1769.76       1810.27        36.69 o
  -5   1   1      16610.93      18257.43       378.63 o
  -3   1   1        855.97       1053.26        19.33 o
   1   1   1      26072.68      24900.24       613.89 o
   3   1   1       8922.10       9572.45       147.96 o
   5   1   1        160.44        146.04        14.37 o
   7   1   1        286.88        347.41        15.93 o
   9   1   1        818.37        669.21        27.97 o
  11   1   1          0.04         65.95        23.45 o
  13   1   1        156.09        196.19        23.65 o
  15   1   1          3.56        -15.83        37.17 o
 -16   2   1         20.83         16.47        23.48 o
 -14   2   1          0.00         -6.12        17.92 o
 -12   2   1          9.68         64.31        16.68 o
 -10   2   1          2.99         32.05        17.51 o
  -8   2   1       1197.50       1103.43        29.20 o
  -6   2   1       4421.94       4390.51        77.71 o
  -4   2   1       1552.31       1330.98        18.27 o
  -2   2   1       9315.30      10174.15       100.58 o
   0   2   1      10796.50      10286.87       126.03 o
   2   2   1       6589.29       6215.68       111.07 o
   4   2   1       6512.18       6381.78       101.79 o
   6   2   1       1158.61       1290.88        28.97 o
   8   2   1        156.22        177.21        14.85 o
  10   2   1          6.65         32.62        14.90 o
  12   2   1        108.85        213.00        22.50 o
  14   2   1          0.01         66.95        21.00 o
  16   2   1          1.17         -2.69        33.47 o
 -15   3   1          9.38         41.32        33.38 o
 -13   3   1          2.88         -5.65        16.73 o
 -11   3   1        163.78        231.36        50.15 o
  -9   3   1         37.66         90.86        12.02 o
  -7   3   1       1782.27       1869.90        38.89 o
  -5   3   1        452.06        392.84        10.18 o
  -3   3   1         37.86         32.54         4.78 o
  -1   3   1        759.76        682.60         9.85 o
   1   3   1       7803.57       7429.33        54.22 o
   3   3   1       7925.43       8298.92       120.99 o
   5   3   1       1217.17       1401.89        50.26 o
   7   3   1        431.45        409.37        40.50 o
   9   3   1          0.75         23.03        12.68 o
  11   3   1         27.26         12.90        15.08 o
  13   3   1          0.00         15.60        16.96 o
  15   3   1          7.51         54.78        85.99 o
 -16   4   1          0.05        -21.95        21.95 o
 -14   4   1          1.34         39.45        23.39 o
 -12   4   1         74.31         30.81        20.75 o
 -10   4   1        509.16        616.28        26.18 o
  -8   4   1        195.49        262.85        46.57 o
  -6   4   1        251.90        231.88        13.83 o
  -4   4   1        241.79        246.72         8.95 o
  -2   4   1        446.96        473.69         7.29 o
   0   4   1       3442.00       3196.74        48.56 o
   2   4   1        395.61        342.72         5.19 o
   4   4   1       1665.96       1885.89        28.70 o
   6   4   1       3715.08       3959.54        77.50 o
   8   4   1         71.58         74.67        12.34 o
  10   4   1         58.34         89.07        24.82 o
  12   4   1          4.76          7.34        17.24 o
  14   4   1          6.88        -19.61        19.61 o
 -15   5   1          7.51         76.24        23.75 o
 -13   5   1         10.72        -16.68        16.68 o
 -11   5   1        176.13        192.79        18.12 o
  -9   5   1          1.44         26.88        41.05 o
  -7   5   1       1557.88       1587.81        61.26 o
  -5   5   1        751.73        858.06        16.46 o
  -3   5   1        807.34        816.23        18.82 o
  -1   5   1       5101.40       4865.33        46.93 o
   1   5   1        553.02        778.21        18.04 o
   3   5   1       9496.92       9753.19       184.10 o
   5   5   1        166.55        192.94        15.62 o
   7   5   1        453.29        427.96        17.38 o
   9   5   1        464.32        337.92        20.19 o
  11   5   1          4.96          0.49        20.52 o
  13   5   1          2.07          4.11        18.32 o
  15   5   1          6.92        -28.96        32.64 o
 -14   6   1          7.09        -23.85        46.92 o
 -12   6   1         17.56         61.82        18.06 o
 -10   6   1        204.55        288.66        18.45 o
  -8   6   1        423.26        515.68        18.79 o
  -6   6   1       1446.99       1398.63        78.65 o
  -4   6   1          6.35         30.59         9.72 o
  -2   6   1       5296.72       5031.94       103.09 o
   0   6   1          5.88          9.25         2.56 o
   2   6   1       4576.98       4368.24        67.95 o
   4   6   1       1383.55       1644.01        42.49 o
   6   6   1        703.58        842.79        51.42 o
   8   6   1         58.48        108.20        13.30 o
  10   6   1          0.25        -12.20        12.20 o
  12   6   1         29.30         79.39        25.44 o
  14   6   1          9.68         16.81        18.36 o
 -15   7   1          0.26        -35.36        35.36 o
 -13   7   1          4.43         10.19        17.36 o
 -11   7   1         46.07         57.05        13.67 o
  -9   7   1        526.86        421.93        31.56 o
  -7   7   1        633.96        554.19        17.50 o
  -5   7   1        157.19        112.56         9.12 o
  -3   7   1        285.16        275.56        24.64 o
  -1   7   1         77.23        101.48        16.77 o
   1   7   1         54.52        103.20        11.08 o
   3   7   1        444.52        479.49        36.51 o
   5   7   1       2055.56       1829.34        82.13 o
   7   7   1        557.87        483.75        17.91 o
   9   7   1          3.11         -8.55        11.41 o
  11   7   1          0.32        -22.01        22.01 o
  13   7   1          4.33        -12.08        18.11 o
 -14   8   1          0.45          3.95        24.14 o
 -12   8   1          0.18         25.81        19.16 o
 -10   8   1         55.47         92.53        16.21 o
  -8   8   1        174.62        164.38        40.94 o
  -6   8   1       1077.87        965.30        26.07 o
  -4   8   1        810.25        754.13        17.93 o
  -2   8   1       1160.16       1048.12        32.61 o
   0   8   1        320.53        385.96        19.66 o
   2   8   1       1701.17       1791.74        51.87 o
   4   8   1       1263.86       1178.44        79.78 o
   6   8   1        558.90        587.63        31.44 o
   8   8   1          3.18         17.52         9.00 o
  10   8   1          9.74         -2.67        28.42 o
  12   8   1          6.37          5.80        22.48 o
 -13   9   1          0.56         18.37        23.07 o
 -11   9   1         37.19         -3.91        21.29 o
  -7   9   1        428.81        391.40        18.24 o
  -5   9   1        405.90        416.76        14.85 o
  -3   9   1      12670.61      12950.72       424.64 o
  -1   9   1      11678.63      11312.44       351.78 o
   1   9   1        421.46        368.76        21.19 o
   3   9   1       1370.19       1263.10        44.09 o
   5   9   1        269.59        279.15        24.37 o
   7   9   1        613.60        722.54        54.01 o
  11   9   1        124.81         77.14        27.39 o
 -10  10   1          1.44         -5.98        16.73 o
  -8  10   1         55.05         88.14        30.15 o
  -6  10   1         60.97         77.70        17.92 o
  -4  10   1         47.07         39.27        30.90 o
  -2  10   1       1231.78       1168.11        74.10 o
   0  10   1         94.82         38.78        27.03 o
   2  10   1          0.19          5.25        14.95 o
   4  10   1        205.80        177.16        19.97 o
   6  10   1          0.12         15.43        21.69 o
   8  10   1         42.70         46.57        28.89 o
  10  10   1         86.61         54.26        21.69 o
 -11  11   1         76.47         66.35        39.30 o
  -9  11   1         51.65         24.17        28.05 o
  -7  11   1          0.64         -1.07        25.09 o
  -5  11   1          0.02        -18.68        22.06 o
  -3  11   1         83.42         99.98        18.32 o
  -1  11   1         65.94         31.03        16.91 o
   1  11   1          2.45         28.01        15.23 o
   3  11   1          2.76         16.23        15.64 o
   5  11   1         41.02         62.40        18.55 o
   7  11   1         86.95         76.84        30.78 o
   9  11   1         17.46         34.61        32.41 o
  -8  12   1         74.45         39.49        32.97 o
  -6  12   1         13.10         -3.34        18.35 o
  -4  12   1          3.78         27.19        18.67 o
  -2  12   1        163.62        209.35        24.70 o
   0  12   1         45.38        122.49        38.87 o
   2  12   1        147.68        202.64        22.45 o
   4  12   1        136.15        195.70        25.62 o
   6  12   1         53.52         81.45        21.45 o
   8  12   1         16.67         53.42        34.73 o
  -7  13   1          5.12         30.70        31.49 o
  -5  13   1          3.67        -19.08        20.21 o
  -3  13   1        349.79        390.90        82.22 o
  -1  13   1        488.75        586.64        45.22 o
   1  13   1          0.36          0.56        18.49 o
   3  13   1        131.48        189.03        42.05 o
   5  13   1          2.11          9.47        28.47 o
   7  13   1         74.69         86.43        39.02 o
  -4  14   1          1.67         -6.90        27.71 o
  -2  14   1          0.01        -21.38        21.38 o
   0  14   1          4.45         -9.47        20.37 o
   2  14   1          2.55         -9.98        20.50 o
 -16   0   2         52.56         31.48        32.34 o
 -14   0   2          2.17         -3.10        24.59 o
 -12   0   2        170.26        319.78        33.36 o
 -10   0   2        638.63        533.86        34.61 o
  -8   0   2       4413.52       4149.21       130.89 o
  -6   0   2       3004.53       3009.46        72.00 o
  -2   0   2         43.82         41.92         5.98 o
   2   0   2      55447.81      56942.70      1789.41 o
   4   0   2      17841.95      17756.40       523.86 o
   6   0   2        109.58         85.14        14.64 o
   8   0   2        637.67        687.29        36.40 o
  10   0   2        399.51        517.21        39.41 o
  12   0   2        365.09        222.57        34.54 o
  14   0   2         11.14         62.64        29.93 o
  16   0   2         24.74        -33.60        33.60 o
 -17   1   2          9.59        -10.32        31.29 o
 -15   1   2          9.43         32.94        20.63 o
 -13   1   2         57.83         77.70        18.80 o
 -11   1   2          7.40          7.26        13.27 o
  -9   1   2        521.41        605.82        21.86 o
  -7   1   2       1105.55        973.84        23.70 o
  -5   1   2       8446.74       8974.27       152.72 o
  -3   1   2       2098.66       2345.48        26.83 o
  -1   1   2       2483.61       2328.79        19.80 o
   1   1   2       2615.68       2570.95        29.03 o
   3   1   2        114.17        126.03        32.58 o
   5   1   2        302.29        309.75        12.29 o
   7   1   2        437.00        286.57        22.58 o
   9   1   2        121.48        134.02        16.66 o
  11   1   2         82.49        212.82        88.73 o
  13   1   2         25.62         34.31        41.35 o
  15   1   2          1.49        -12.48        40.50 o
 -16   2   2          0.43        -31.69        31.69 o
 -14   2   2          0.54          9.34        17.60 o
 -12   2   2         45.94         41.52        15.94 o
 -10   2   2        299.16        366.37        21.69 o
  -8   2   2        121.17        104.53        10.81 o
  -6   2   2         58.48         66.24         7.25 o
  -4   2   2       2484.84       2380.65        26.02 o
  -2   2   2        352.94        344.50         7.61 o
   0   2   2       2722.02       2578.75        31.56 o
   2   2   2       2418.41       2580.59       135.23 o
   4   2   2         21.46         -2.69         9.56 o
   6   2   2        613.31        596.80        64.62 o
   8   2   2        325.73        365.35        21.49 o
  10   2   2         32.31          4.58        15.17 o
  12   2   2          6.62         49.16        19.10 o
  14   2   2          0.06         29.06        20.29 o
  16   2   2          6.82          7.82        28.89 o
 -17   3   2          2.64         14.85        31.82 o
 -15   3   2          5.36        -19.55        19.55 o
 -13   3   2         26.11         23.14        16.91 o
 -11   3   2         34.86         58.42        15.42 o
  -9   3   2       1256.41       1104.71        42.90 o
  -7   3   2        177.37        126.72        18.56 o
  -5   3   2         10.57         14.32         5.74 o
  -3   3   2       1895.63       1807.25        21.18 o
  -1   3   2         51.70         52.27         3.38 o
   1   3   2      20907.03      20636.92       249.10 o
   3   3   2       1366.73       1274.02        18.26 o
   5   3   2        110.55        183.52        13.63 o
   7   3   2        787.31        696.20        23.97 o
   9   3   2       1086.53       1203.62        41.91 o
  11   3   2         70.74         89.65        17.69 o
  13   3   2          9.29         45.44        19.13 o
  15   3   2         37.97         39.03        29.20 o
 -16   4   2          8.87         48.88        85.97 o
 -14   4   2         12.13         23.84        25.69 o
 -12   4   2         14.44         64.92        15.24 o
 -10   4   2        752.59        738.23        33.98 o
  -8   4   2        385.14        350.40        15.95 o
  -6   4   2         44.72         34.62         7.01 o
  -4   4   2       6912.39       6889.66       112.42 o
  -2   4   2       3767.83       3970.72       104.51 o
   0   4   2       3254.43       3507.97        40.47 o
   2   4   2       4071.67       4147.00        59.78 o
   4   4   2       1003.20        866.02        17.46 o
   6   4   2         83.27        112.18        10.43 o
   8   4   2       1662.65       1500.87        43.44 o
  10   4   2        246.79        264.11        21.56 o
  12   4   2         27.16        -13.31        44.15 o
  14   4   2         29.04         39.19        20.56 o
 -15   5   2          5.33        -18.14        54.12 o
 -13   5   2        159.63        172.06        30.18 o
 -11   5   2        220.32        221.22        37.67 o
  -9   5   2        559.87        551.57        53.74 o
  -7   5   2        895.23        810.36        20.19 o
  -5   5   2        675.78        659.22        32.59 o
  -3   5   2        250.78        206.35        14.25 o
  -1   5   2       1813.78       2143.10        59.99 o
   1   5   2        918.84       1068.65        33.56 o
   3   5   2       4941.75       5768.60        73.98 o
   5   5   2       4111.21       4147.65        82.84 o
   7   5   2        620.48        552.96        44.22 o
   9   5   2          2.46         33.79        17.15 o
  11   5   2          3.83         14.67        18.80 o
  13   5   2         11.26         10.92        17.79 o
  15   5   2         11.64         26.73        20.28 o
 -14   6   2          0.27          9.70        39.19 o
 -12   6   2        214.76        235.05        42.43 o
 -10   6   2         82.73         90.71        18.09 o
  -8   6   2          3.35         26.07        25.50 o
  -6   6   2       1322.78       1346.08        39.61 o
  -4   6   2       2630.21       2745.58        50.67 o
  -2   6   2       2242.08       2414.81        55.41 o
   0   6   2       1569.27       1440.28        17.26 o
   2   6   2        461.55        391.44        10.13 o
   4   6   2       3154.19       3174.01        61.16 o
   6   6   2        154.12        129.30        10.52 o
   8   6   2        158.14        126.88        12.91 o
  10   6   2          3.55         -0.21        12.21 o
  12   6   2          0.35          5.82        16.13 o
  14   6   2          4.16        -29.63        29.63 o
 -15   7   2          0.02        -33.03        33.03 o
 -13   7   2          3.85         -0.40        14.95 o
 -11   7   2          0.48         11.26        20.16 o
  -9   7   2          3.91         36.79        11.24 o
  -7   7   2        115.35        148.63        13.40 o
  -5   7   2        716.27        772.85        25.44 o
  -3   7   2        328.99        257.26         9.77 o
  -1   7   2        318.13        268.80        17.54 o
   1   7   2       1484.17       1408.27        20.35 o
   3   7   2         24.72         32.39        10.37 o
   5   7   2        831.03        837.38        52.25 o
   7   7   2         55.24         87.95        11.46 o
   9   7   2        302.66        332.82        18.16 o
  11   7   2         22.75         14.98        15.18 o
  13   7   2          6.91         -3.77        20.29 o
 -14   8   2          2.26         92.10        28.53 o
 -12   8   2          5.22        -14.63        14.63 o
  -8   8   2        153.77        118.46        10.56 o
  -6   8   2        137.06        150.24         8.79 o
  -4   8   2         60.42         56.01         6.67 o
  -2   8   2        312.20        282.98        17.10 o
   0   8   2       1053.73       1029.58        33.58 o
   2   8   2       1215.20       1304.43        22.99 o
   4   8   2         82.03         81.80        15.18 o
   6   8   2        737.11        671.01        30.70 o
   8   8   2        169.75        150.29        17.86 o
  10   8   2         15.04         15.60        13.54 o
  12   8   2         42.81        117.71        33.93 o
 -13   9   2         10.54        -23.55        23.55 o
 -11   9   2         12.32        -20.14        20.14 o
  -7   9   2          8.09          9.48        25.09 o
  -5   9   2        484.40        458.25        27.68 o
  -3   9   2          3.27         24.90        14.91 o
  -1   9   2          9.91         -3.48        12.90 o
   1   9   2        584.71        607.57        26.72 o
   3   9   2         59.95         79.27        11.06 o
   5   9   2         15.93         24.00         9.87 o
   7   9   2        388.80        297.01        37.94 o
   9   9   2        141.24        157.52        23.13 o
  11   9   2         27.98          3.11        25.14 o
 -10  10   2         15.11         28.47        22.49 o
  -8  10   2         26.70         27.08        24.46 o
  -6  10   2        564.46        611.90        33.00 o
  -4  10   2         24.06         53.73        45.80 o
  -2  10   2       2302.89       2317.08        72.61 o
   0  10   2        407.09        305.89        41.26 o
   2  10   2        183.00        209.14        20.08 o
   4  10   2        656.66        682.37        55.41 o
   6  10   2         74.41        196.49        31.77 o
   8  10   2        127.29        137.64        42.27 o
  10  10   2         26.43         47.54        21.93 o
  -9  11   2          7.29         47.84        27.89 o
  -7  11   2          1.05         -6.42        17.65 o
  -5  11   2        138.52        149.23        20.65 o
  -3  11   2        251.32        281.55        26.23 o
  -1  11   2          7.90         -5.50        14.66 o
   1  11   2        284.98        306.60        33.31 o
   3  11   2        105.57        112.22        18.89 o
   5  11   2        175.21        144.15        65.45 o
   7  11   2          8.40          8.70        26.98 o
   9  11   2         22.82         51.20        34.94 o
 -10  12   2         24.65         25.61        32.14 o
  -8  12   2        136.94        133.60        35.99 o
  -6  12   2          0.36        -14.55        18.75 o
  -4  12   2         93.29        120.96        21.43 o
  -2  12   2         22.79         65.08        17.79 o
   0  12   2        996.01       1138.68        50.63 o
   2  12   2        159.50        187.45        23.48 o
   4  12   2         75.65        124.24        21.99 o
   6  12   2         70.07         71.61        31.20 o
   8  12   2          3.56        -20.75        32.91 o
  -7  13   2         11.51         33.21        34.70 o
  -5  13   2          1.60          4.28        19.69 o
  -3  13   2          7.47          5.36        18.33 o
  -1  13   2         12.83        -13.73        18.51 o
   1  13   2         30.01         24.87        53.43 o
   3  13   2        199.23        240.12        28.57 o
   5  13   2         98.36         70.43        26.00 o
  -4  14   2         69.57        109.69        24.61 o
  -2  14   2         78.17         51.10        21.90 o
   0  14   2        283.17        316.67        51.19 o
   2  14   2        223.63        324.61        58.05 o
 -17   1   3         18.65         31.99        59.80 o
 -15   1   3          0.05         28.46        35.26 o
 -13   1   3         92.63        141.11        36.81 o
 -11   1   3        609.46        607.23        26.03 o
  -9   1   3        271.29        395.82        18.47 o
  -7   1   3         22.02         15.13        13.30 o
  -5   1   3       9017.77      10466.95       136.55 o
  -3   1   3      34902.30      36466.00       752.74 o
  -1   1   3       5270.43       5014.10        30.16 o
   1   1   3       7066.76       6415.36        88.08 o
   3   1   3       2139.84       2061.18        32.56 o
   5   1   3        192.27        167.47        10.41 o
   7   1   3         31.36         19.82        26.25 o
   9   1   3       1058.37       1146.51        42.47 o
  11   1   3         53.97         19.94        20.35 o
  13   1   3         20.94        -17.56        17.56 o
  15   1   3          3.36         31.08        22.95 o
 -16   2   3          9.76         73.00        22.36 o
 -14   2   3          7.25         21.13        17.01 o
 -12   2   3          3.15          8.64        14.02 o
 -10   2   3        901.45        977.79        32.64 o
  -8   2   3        923.77       1185.65        28.93 o
  -6   2   3       1919.05       1985.04        38.21 o
  -4   2   3         72.66         84.03        15.73 o
  -2   2   3       4089.36       3754.73        37.63 o
   0   2   3      34528.56      33447.00       591.56 o
   2   2   3       7057.78       6143.28       119.56 o
   4   2   3        203.32        237.08        10.31 o
   6   2   3         92.85        137.53        11.02 o
   8   2   3       1690.02       1550.49       126.62 o
  10   2   3         52.53        149.65        18.50 o
  12   2   3          9.34        -16.34        16.34 o
  14   2   3          6.03         45.48        20.23 o
 -17   3   3          1.30         20.45        21.95 o
 -15   3   3         58.00        102.71        54.41 o
 -13   3   3         12.86        -14.97        15.38 o
 -11   3   3         75.20         76.95        14.72 o
  -9   3   3        416.76        546.50        21.06 o
  -7   3   3         74.15         85.20        19.09 o
  -5   3   3       2071.57       2131.90        26.99 o
  -3   3   3       7064.23       7507.73       105.89 o
  -1   3   3       7038.85       6876.54        74.20 o
   1   3   3        254.10        261.74        14.77 o
   3   3   3        567.67        428.30        11.40 o
   5   3   3       1017.19        981.62        23.96 o
   7   3   3         75.53         60.09        13.89 o
   9   3   3         57.80         71.09        16.03 o
  11   3   3          3.50         -0.67        15.86 o
  13   3   3          0.27          5.43        22.74 o
  15   3   3          0.55         20.46        21.42 o
 -16   4   3          4.99         50.60        57.05 o
 -14   4   3        116.13        105.77        20.14 o
 -12   4   3        177.18        210.92        19.36 o
 -10   4   3         39.39         60.40        12.79 o
  -8   4   3        552.09        558.27        36.57 o
  -6   4   3        105.18         93.02        25.58 o
  -4   4   3        350.48        403.62         8.01 o
  -2   4   3        710.43        632.38         7.70 o
   0   4   3          1.42         11.29         3.20 o
   2   4   3      11269.84      12110.29       168.75 o
   4   4   3       1110.90       1107.82        32.31 o
   6   4   3         28.45         26.71        13.59 o
   8   4   3         40.15         96.97        35.60 o
  10   4   3          1.84         -2.27        23.43 o
  12   4   3          2.01        -16.29        16.29 o
  14   4   3         77.79         36.31        20.01 o
 -15   5   3         10.33          5.57        30.18 o
 -13   5   3         12.32         28.89        16.64 o
 -11   5   3        121.94        120.53        15.89 o
  -9   5   3        129.43         63.96        35.63 o
  -7   5   3         54.09         59.29         7.58 o
  -5   5   3       3692.01       3744.13        51.96 o
  -3   5   3         12.76         15.81         4.27 o
  -1   5   3       7876.29       7775.76        75.17 o
   1   5   3        134.55        106.72        14.68 o
   3   5   3       1313.60       1448.82        44.99 o
   5   5   3       3762.61       3680.59        95.90 o
   7   5   3        262.53        261.00        17.38 o
   9   5   3          0.01         -5.25        14.93 o
  11   5   3        123.05         66.45        27.08 o
  13   5   3          6.53         -7.37        29.58 o
 -16   6   3          0.00          8.12        47.27 o
 -14   6   3          4.98         56.72        35.87 o
 -12   6   3        164.93        172.62        23.77 o
 -10   6   3        112.43        121.99        13.54 o
  -8   6   3         13.84         16.12         9.14 o
  -6   6   3       1489.12       1810.87        29.76 o
  -4   6   3        380.80        491.09        11.31 o
  -2   6   3       4294.98       4277.87        39.89 o
   0   6   3        553.61        598.15        18.21 o
   2   6   3       2099.45       1814.87        30.01 o
   4   6   3        186.54        276.00        11.19 o
   6   6   3         87.41         80.59        21.38 o
   8   6   3        269.61        318.15        23.71 o
  10   6   3        149.28        214.99        42.07 o
  12   6   3          9.20         22.63        23.81 o
  14   6   3         37.87         47.79        80.61 o
 -15   7   3          1.72         12.40        17.99 o
 -13   7   3          9.40         41.79        18.02 o
 -11   7   3        331.97        323.73        39.56 o
  -9   7   3        169.43        153.27        14.33 o
  -7   7   3        117.15        103.45         9.24 o
  -5   7   3        346.86        272.95        12.06 o
  -3   7   3       1884.86       1838.47        28.69 o
  -1   7   3        333.52        292.33        18.75 o
   1   7   3       2608.90       2538.31        37.99 o
   3   7   3       2470.19       2300.22        87.38 o
   5   7   3         11.64         -4.97         7.85 o
   7   7   3          3.18        -10.74        10.74 o
   9   7   3        156.37        146.42        29.50 o
  11   7   3         28.64         28.46        20.23 o
  13   7   3          3.02         25.12        17.63 o
 -14   8   3          1.74         22.30        25.81 o
 -12   8   3          0.05         18.72        13.00 o
  -8   8   3        563.28        652.11        35.00 o
  -6   8   3        209.64        225.89         8.97 o
  -4   8   3         80.96         92.10         7.07 o
  -2   8   3       1393.03       1338.22        40.33 o
   0   8   3       2346.03       2294.45       120.85 o
   2   8   3       2189.28       2011.98        56.43 o
   4   8   3        126.76        197.92        19.16 o
   6   8   3          0.21         15.13        13.89 o
   8   8   3        278.38        260.77        19.16 o
  10   8   3         75.60        105.58        38.37 o
  12   8   3         26.08         29.22        25.87 o
 -13   9   3          0.01          4.94        26.62 o
 -11   9   3        126.56        169.07        24.89 o
  -7   9   3       5201.47       5273.14       128.38 o
  -5   9   3       4826.59       4561.39       154.87 o
  -3   9   3          6.83         18.56        20.98 o
  -1   9   3       2766.43       2744.27        75.34 o
   1   9   3        403.07        407.78        40.63 o
   3   9   3       2455.32       2331.33        73.73 o
   5   9   3          3.50          8.25        10.63 o
   7   9   3        177.38        226.21        35.96 o
   9   9   3        313.89        246.07        27.87 o
  11   9   3        131.94        127.49        28.42 o
 -10  10   3         75.33         74.67        30.72 o
  -8  10   3         34.76         41.45        25.91 o
  -6  10   3        893.56        795.19        44.97 o
  -4  10   3        186.61        208.39        26.20 o
  -2  10   3         15.38         18.83        14.98 o
   0  10   3        478.86        502.97        25.67 o
   2  10   3          0.06         14.90        20.70 o
   4  10   3          0.23         19.93        30.14 o
   6  10   3         57.45         18.63        23.91 o
   8  10   3         18.78         29.05        29.59 o
  10  10   3        106.04         83.66        24.09 o
 -11  11   3          8.71          1.26        30.01 o
  -9  11   3          7.26          2.29        25.25 o
  -7  11   3         11.74          5.48        17.28 o
  -5  11   3         13.27        -11.00        15.89 o
  -3  11   3         82.50        127.21        41.33 o
  -1  11   3          1.00         -2.97        15.44 o
   1  11   3          7.55         21.80        18.11 o
   3  11   3         48.38         92.22        18.60 o
   5  11   3          7.22         34.16        20.28 o
   7  11   3         40.03         18.43        30.12 o
   9  11   3         56.51         20.26        35.06 o
 -10  12   3          3.55          0.00        28.31 o
  -8  12   3          5.37         27.21        29.05 o
  -6  12   3         38.77         54.91        20.05 o
  -4  12   3         30.57          7.38        17.14 o
  -2  12   3        193.70        162.87        31.01 o
   0  12   3        139.73        166.91        21.72 o
   2  12   3         82.42         65.50        24.79 o
   4  12   3          8.88        -12.27        19.51 o
   6  12   3         11.73         49.32        31.15 o
   8  12   3        135.46         92.91        41.11 o
  -7  13   3        125.50        112.42        28.65 o
  -5  13   3        227.96        228.74        42.27 o
  -3  13   3          0.50         27.95        19.49 o
  -1  13   3        202.89        261.85        59.62 o
   1  13   3          1.99          0.74        18.38 o
   3  13   3        233.26        327.97        35.11 o
   5  13   3         15.15         21.61        22.97 o
  -4  14   3         14.23         53.38        34.56 o
  -2  14   3          9.07         37.37        32.63 o
   0  14   3        192.41        207.38        29.95 o
   2  14   3        235.41        345.97        34.50 o
 -16   0   4         36.28         97.54        31.01 o
 -14   0   4        130.29        151.21        28.91 o
 -12   0   4       1117.43       1183.27        65.54 o
 -10   0   4       2193.30       1964.33        76.77 o
  -8   0   4      51608.64      57088.12      3091.71 o
  -6   0   4        899.56        981.02        22.48 o
  -4   0   4       3143.15       3288.53        74.26 o
  -2   0   4      71759.39      70960.55      2579.67 o
   0   0   4      82226.59      78933.73      2964.80 o
   2   0   4        296.51        325.69        14.76 o
   4   0   4        924.63        898.87        30.74 o
   6   0   4       4582.66       4534.96       142.43 o
   8   0   4       2247.38       1856.08        76.07 o
  10   0   4         35.44          9.14        20.99 o
  12   0   4         78.52         97.41        27.39 o
  14   0   4          1.40        -30.85        30.85 o
 -17   1   4         12.57         15.78        21.52 o
 -15   1   4          0.34         37.52        19.89 o
 -13   1   4        189.89        292.99        23.61 o
 -11   1   4        146.95        169.18        62.86 o
  -9   1   4       3111.92       3502.28        81.15 o
  -7   1   4       1003.19       1095.99        24.83 o
  -5   1   4       1315.02       1146.93        40.46 o
  -3   1   4       3325.51       3610.96        52.64 o
  -1   1   4        708.95        680.99        14.71 o
   1   1   4       3104.71       2948.33        43.23 o
   3   1   4        761.77        638.64        52.31 o
   5   1   4       1180.72       1022.33        85.12 o
   7   1   4        212.83        303.57        17.56 o
   9   1   4         69.28        182.83        35.70 o
  11   1   4          0.72        -11.90        15.77 o
  13   1   4         51.81         53.16        36.38 o
  15   1   4          0.20         41.09        23.42 o
 -16   2   4          0.06         10.94        20.11 o
 -14   2   4         33.57         22.21        16.73 o
 -12   2   4         64.46        102.89        30.06 o
 -10   2   4         85.34        111.57        13.21 o
  -8   2   4        300.90        378.96        15.26 o
  -6   2   4          1.25         11.26         5.17 o
  -4   2   4        258.76        220.12         9.31 o
  -2   2   4       9798.29      10196.04        97.79 o
   0   2   4       9150.48       9351.73        89.33 o
   2   2   4        511.19        582.49        14.32 o
   4   2   4        795.38        812.03        21.11 o
   6   2   4         42.88         49.37        11.65 o
   8   2   4         67.33         58.21        13.63 o
  10   2   4        175.82        129.14        24.65 o
  12   2   4         61.95         38.64        18.08 o
  14   2   4         23.49         27.91        42.12 o
 -17   3   4          2.56        -35.98        58.49 o
 -15   3   4          2.38        -18.30        18.30 o
 -13   3   4         81.04         50.36        15.64 o
 -11   3   4        106.55         56.73        13.42 o
  -9   3   4        382.69        307.60        22.77 o
  -7   3   4        113.24        108.30         9.54 o
  -5   3   4          1.03          7.00         6.53 o
  -3   3   4       4904.56       4863.78        57.87 o
  -1   3   4        360.82        353.63         5.85 o
   1   3   4        847.67        978.16        13.33 o
   3   3   4       3349.43       3386.28        59.86 o
   5   3   4       3991.52       4131.95        84.83 o
   7   3   4        324.43        356.94        18.51 o
   9   3   4         51.96         49.83        15.14 o
  11   3   4        283.57        272.92        22.98 o
  13   3   4         41.08          7.08        17.91 o
 -16   4   4          1.31         12.97        43.21 o
 -14   4   4         21.77         55.04        17.19 o
 -12   4   4        156.45        169.70        23.56 o
 -10   4   4        162.99        335.24        17.37 o
  -8   4   4       2096.25       2431.11        76.39 o
  -6   4   4        503.67        493.97        13.94 o
  -4   4   4        615.90        681.83        14.38 o
  -2   4   4       2217.36       1943.92        22.76 o
   0   4   4         37.66          9.18         3.53 o
   2   4   4        767.11        875.68        14.62 o
   4   4   4       3750.21       3850.63       116.22 o
   6   4   4       1782.73       1698.15        42.97 o
   8   4   4          0.02          3.11        12.14 o
  10   4   4        368.91        370.57        26.11 o
  12   4   4          5.83         12.37        17.08 o
  14   4   4         36.14          6.38        20.10 o
 -15   5   4         55.29         41.48        18.98 o
 -13   5   4         35.49         29.52        22.47 o
 -11   5   4        201.51        201.68        27.92 o
  -9   5   4        601.45        587.68        49.43 o
  -7   5   4        488.27        477.81        14.50 o
  -5   5   4        891.39        950.20        26.92 o
  -3   5   4          0.25         13.19         3.24 o
  -1   5   4      11992.99      13483.58       165.92 o
   1   5   4       9305.31       9803.00       122.59 o
   3   5   4       1241.18       1193.74        23.03 o
   5   5   4        103.15        128.15        24.15 o
   7   5   4         52.77         78.79        19.89 o
   9   5   4        404.06        314.95        22.26 o
  11   5   4         31.40        -10.55        17.46 o
  13   5   4        322.75        366.99        48.32 o
 -16   6   4         33.04         11.35        18.89 o
 -14   6   4          0.71        -16.64        16.64 o
 -12   6   4          0.01        -14.07        29.63 o
 -10   6   4        516.25        648.67        36.27 o
  -8   6   4       1129.61       1165.81        37.14 o
  -6   6   4       1472.51       1506.46        26.32 o
  -4   6   4        481.37        485.16        15.48 o
  -2   6   4        395.44        361.63         9.06 o
   0   6   4       3191.85       3204.51        31.65 o
   2   6   4          0.00          0.48         4.66 o
   4   6   4        304.89        276.22        19.37 o
   6   6   4        274.32        279.63        24.70 o
   8   6   4         51.04         52.05        37.17 o
  10   6   4         11.81         11.07        15.57 o
  12   6   4         34.02         55.11        46.98 o
 -15   7   4          0.19          0.22        17.83 o
 -13   7   4          0.02         17.36        40.20 o
 -11   7   4          0.36          0.31        11.20 o
  -9   7   4        319.28        318.45        19.50 o
  -7   7   4          3.18         -2.25         9.61 o
  -5   7   4         48.29         47.88         5.14 o
  -3   7   4       2148.74       2005.18        35.60 o
  -1   7   4        314.34        342.14        10.73 o
   1   7   4       2609.50       2437.67        77.62 o
   3   7   4         91.22         73.70         6.28 o
   5   7   4       1675.90       1708.65        40.60 o
   7   7   4          0.62          3.35        11.72 o
   9   7   4         22.90         34.10        22.11 o
  11   7   4         22.30         10.79        15.54 o
  13   7   4         46.53        121.10        36.50 o
 -14   8   4          3.69        -10.22        26.53 o
 -12   8   4          1.42         -9.40        13.12 o
 -10   8   4         85.60        129.14        19.02 o
  -8   8   4        319.88        198.05        16.36 o
  -6   8   4        124.10        148.25        11.66 o
  -4   8   4        685.16        610.46        14.40 o
  -2   8   4       1378.88       1268.36        31.58 o
   0   8   4        385.53        323.26        10.51 o
   2   8   4       1616.52       1543.73        32.23 o
   4   8   4        222.74        276.91        27.60 o
   6   8   4         35.87         33.18        18.75 o
   8   8   4         31.06         39.89        16.08 o
  12   8   4         39.53         -1.71        26.05 o
 -13   9   4         24.60        -21.16        22.80 o
 -11   9   4         10.03         -7.20        18.60 o
  -7   9   4         17.12         11.42        10.31 o
  -5   9   4          2.98          8.63        13.41 o
  -3   9   4        534.43        527.45        24.68 o
  -1   9   4        207.50        244.01        17.14 o
   1   9   4        166.60        136.27         9.10 o
   3   9   4        516.30        512.07        41.31 o
   5   9   4        319.25        281.24        33.30 o
   7   9   4         71.55         78.98        28.60 o
   9   9   4          0.79         25.68        23.11 o
  11   9   4         38.54        -25.57        25.57 o
 -10  10   4        117.66         94.82        31.03 o
  -8  10   4         49.30         43.51        27.71 o
  -6  10   4       1373.66       1334.01        61.96 o
  -4  10   4        213.74        234.88        20.22 o
  -2  10   4        144.75        151.08        17.10 o
   0  10   4        781.56        776.93        32.20 o
   2  10   4         63.31         73.65        16.07 o
   4  10   4        269.04        278.20        44.48 o
   6  10   4         36.08         47.16        27.06 o
   8  10   4         57.50         68.70        20.64 o
 -11  11   4          0.34         19.97        29.89 o
  -9  11   4         37.36         40.00        26.68 o
  -7  11   4         91.44        171.47        40.89 o
  -5  11   4         19.28          7.80        19.66 o
  -3  11   4        340.61        276.91        24.67 o
  -1  11   4         96.31         64.89        16.72 o
   1  11   4        552.31        572.65        30.79 o
   3  11   4          2.85         15.30        21.57 o
   5  11   4        179.33        176.67        33.15 o
   7  11   4         96.52         51.98        30.57 o
   9  11   4         18.23         42.99        36.64 o
 -10  12   4          1.10          3.24        28.34 o
  -8  12   4         16.52          1.62        26.71 o
  -6  12   4          2.38         20.07        18.95 o
  -4  12   4        683.22        761.23        95.21 o
  -2  12   4         48.07         42.15        20.67 o
   0  12   4         49.43         64.15        18.89 o
   2  12   4        263.60        347.04        28.14 o
   4  12   4          0.33        -24.33        24.33 o
   6  12   4         70.35         86.52        33.12 o
  -7  13   4          0.06        -20.02        34.39 o
  -5  13   4          0.45          9.12        19.11 o
  -3  13   4         33.27         31.65        20.77 o
  -1  13   4        154.40        203.41        25.16 o
   1  13   4        201.35        300.55        31.90 o
   3  13   4         61.72        129.23        56.22 o
   5  13   4         66.16          9.09        34.18 o
  -4  14   4        164.04        162.37        53.59 o
  -2  14   4        215.70        271.67        33.98 o
   0  14   4          1.47          8.14        20.73 o
 -17   1   5         14.22         27.35        21.72 o
 -15   1   5         74.17         35.35        20.77 o
 -13   1   5          9.18         34.28        15.40 o
 -11   1   5        163.13        216.61        17.14 o
  -9   1   5       1134.29       1037.76        56.66 o
  -7   1   5       3621.63       3604.14        50.90 o
  -5   1   5       6081.39       6693.09       124.62 o
  -3   1   5       1282.52       1396.32        23.27 o
  -1   1   5       3061.72       3014.18        50.10 o
   1   1   5       3628.53       3900.20        91.43 o
   3   1   5        243.95        338.88        12.74 o
   5   1   5        262.46        350.01        15.62 o
   7   1   5        111.18         93.69        14.38 o
   9   1   5        599.27        609.01        40.92 o
  11   1   5         46.10         80.31        18.97 o
  13   1   5          1.70         30.92        19.44 o
 -16   2   5          0.04        -19.55        19.55 o
 -14   2   5        106.34        154.97        19.66 o
 -12   2   5         16.16         89.98        39.32 o
 -10   2   5        337.07        425.77        19.20 o
  -8   2   5         24.61          7.08         7.27 o
  -6   2   5        762.30        790.78        15.24 o
  -4   2   5       9725.41       9558.31       175.45 o
  -2   2   5      13327.66      12985.61       147.49 o
   0   2   5          0.03         -2.01         8.91 o
   2   2   5       2059.92       2121.64        38.93 o
   4   2   5       5725.91       5287.32       107.46 o
   6   2   5       1089.42       1165.44        33.96 o
   8   2   5         84.45         99.43        24.18 o
  10   2   5         48.10         72.32        17.88 o
  12   2   5          0.04         12.21        17.47 o
  14   2   5         21.47         27.78        21.27 o
 -17   3   5          0.94          0.19        36.19 o
 -15   3   5          1.37         75.82        27.83 o
 -13   3   5         66.06        114.88        22.86 o
 -11   3   5          2.41         34.85        22.54 o
  -9   3   5          1.79          5.31        38.86 o
  -7   3   5       2078.92       2008.51        32.91 o
  -5   3   5         80.92         93.83         8.26 o
  -3   3   5          0.79          7.69        10.59 o
  -1   3   5        547.19        416.06         6.28 o
   1   3   5       2265.49       2209.72        52.73 o
   3   3   5         10.00         20.73         7.75 o
   5   3   5         26.15          4.33        14.65 o
   7   3   5          0.09        -12.00        12.66 o
   9   3   5         13.57         46.92        17.41 o
  11   3   5          4.25          0.25        21.99 o
  13   3   5         72.41         77.04        22.38 o
 -16   4   5         15.49         46.29        25.82 o
 -14   4   5         13.61         46.57        16.44 o
 -12   4   5         17.83         23.40        13.30 o
 -10   4   5          1.34          0.45        13.06 o
  -8   4   5        675.75        606.81        18.33 o
  -6   4   5        280.04        295.84         9.37 o
  -4   4   5        187.44        221.38        17.87 o
  -2   4   5      15685.93      16727.13       229.78 o
   0   4   5        126.25        180.27         8.83 o
   2   4   5         50.69         65.22         7.63 o
   4   4   5         75.67         99.82        32.42 o
   6   4   5        121.59        139.89        35.22 o
   8   4   5          2.50         -1.94        20.82 o
  10   4   5        418.34        363.25        25.58 o
  12   4   5        249.26        238.83        25.43 o
  14   4   5         94.50        114.17        26.34 o
 -17   5   5          4.02         38.20        32.60 o
 -15   5   5          1.63         -6.42        21.45 o
 -13   5   5          5.04        -23.97        23.97 o
 -11   5   5          6.94         -9.92        18.23 o
  -9   5   5        485.79        484.47        17.82 o
  -7   5   5          0.97         18.47         6.33 o
  -5   5   5        985.10       1046.09        16.13 o
  -3   5   5        494.65        478.20        16.58 o
  -1   5   5        427.77        572.86         8.66 o
   1   5   5       9800.93      10389.61       207.59 o
   3   5   5       2929.47       2693.27        52.60 o
   5   5   5          0.02         13.98        10.78 o
   7   5   5        553.01        471.83        36.52 o
   9   5   5        188.18        188.93        44.25 o
  11   5   5         24.26         29.65        18.94 o
  13   5   5         44.56         32.26        35.42 o
 -16   6   5         23.31         30.52        20.18 o
 -14   6   5         37.75         25.95        17.79 o
 -12   6   5          0.50          7.65        19.75 o
 -10   6   5        310.34        354.21        19.52 o
  -8   6   5        172.77        213.10        15.02 o
  -6   6   5       1042.09        996.10        24.04 o
  -4   6   5        267.34        236.48         7.86 o
  -2   6   5       1482.68       1252.08        16.05 o
   0   6   5          3.68         25.71         6.74 o
   2   6   5        251.49        234.40        13.64 o
   4   6   5       1743.01       1900.27        55.26 o
   6   6   5        307.59        382.07        29.67 o
   8   6   5         49.55         27.97        13.61 o
  10   6   5        332.27        323.21        32.45 o
  12   6   5          4.75         -2.41        19.29 o
 -15   7   5         42.74          9.59        16.76 o
 -13   7   5          7.63         -4.38        14.31 o
 -11   7   5         22.66          5.20        12.67 o
  -9   7   5        148.64        108.41        15.62 o
  -7   7   5       1404.06       1362.92        45.15 o
  -5   7   5       1249.02       1166.43        22.11 o
  -3   7   5        130.89        129.54         9.26 o
  -1   7   5       1694.74       1728.77        40.12 o
   1   7   5        123.18        165.58         5.99 o
   3   7   5         38.52         72.83        27.83 o
   5   7   5        507.68        458.76        20.01 o
   7   7   5        268.84        228.43        14.99 o
   9   7   5         79.09         80.42        32.41 o
  11   7   5         50.45        144.61        35.81 o
 -14   8   5         41.47         71.98        19.94 o
 -12   8   5        157.04        206.53        19.04 o
 -10   8   5          9.50        -16.45        16.45 o
  -8   8   5         23.17         20.18         9.19 o
  -6   8   5        649.08        602.59        22.72 o
  -4   8   5       1566.03       1467.53        43.14 o
  -2   8   5       2610.43       2609.88        70.38 o
   0   8   5        408.69        406.63        15.96 o
   2   8   5         13.41          8.99         9.90 o
   4   8   5       1274.84       1301.29        64.49 o
   6   8   5        325.66        280.55        30.52 o
   8   8   5         42.51         11.77        21.78 o
  10   8   5        114.34         94.90        29.23 o
 -13   9   5          0.28        -27.69        27.69 o
 -11   9   5       1153.39       1059.66        56.55 o
  -9   9   5       1070.51        968.75        61.98 o
  -7   9   5        207.95        266.57        15.10 o
  -5   9   5       1730.40       1852.42        58.42 o
  -3   9   5         24.73         26.59        12.71 o
  -1   9   5       1976.69       1907.41        81.95 o
   1   9   5          3.33         -0.31         7.81 o
   3   9   5        219.64        188.65        19.82 o
   5   9   5       1675.57       1554.04        87.54 o
   7   9   5        190.81        168.01        37.14 o
   9   9   5        134.65        184.13        30.75 o
  11   9   5          0.18        -11.41        24.55 o
 -10  10   5        425.25        340.85        49.36 o
  -8  10   5        127.37        136.76        27.28 o
  -6  10   5          0.53         22.02        20.40 o
  -4  10   5        487.05        504.20        36.49 o
  -2  10   5          2.83         -4.01        12.74 o
   0  10   5         69.30        120.48        16.57 o
   2  10   5          1.07         -5.93        13.98 o
   4  10   5         32.10        -13.77        30.11 o
   6  10   5        120.70         36.81        28.32 o
   8  10   5         47.55         70.92        23.36 o
 -11  11   5          5.01        -17.61        28.56 o
  -9  11   5          0.24        -18.67        23.11 o
  -7  11   5        104.02        148.51        28.24 o
  -5  11   5          1.58          8.53        19.58 o
  -3  11   5          7.61        -22.58        22.58 o
  -1  11   5         64.55        118.60        19.50 o
   1  11   5          9.70         20.84        29.18 o
   3  11   5          7.23         15.33        16.49 o
   5  11   5          6.34         22.80        27.24 o
   7  11   5        170.17        125.61        35.99 o
 -10  12   5          6.18        -27.38        29.85 o
  -8  12   5          0.96          9.08        25.81 o
  -6  12   5         57.02         67.69        27.01 o
  -4  12   5         64.59         69.39        18.78 o
  -2  12   5         39.11         36.27        17.50 o
   0  12   5        130.03        157.75        22.03 o
   2  12   5          5.88         31.89        19.85 o
   4  12   5        298.61        401.29        33.52 o
   6  12   5         62.69         50.43        33.67 o
  -7  13   5          2.18        -21.68        21.68 o
  -5  13   5         75.88         73.31        21.59 o
  -3  13   5          3.70          2.72        19.17 o
  -1  13   5        323.66        434.76        32.64 o
   1  13   5         61.32         88.82        22.07 o
   3  13   5         41.26         85.05        23.65 o
  -2  14   5        285.39        270.16        43.92 o
   0  14   5         33.16         52.53        24.29 o
 -16   0   6         65.72         -2.83        25.00 o
 -14   0   6        405.03        315.54        35.06 o
 -12   0   6       3910.09       4224.35       187.50 o
 -10   0   6       1054.71       1230.77        49.69 o
  -8   0   6         10.69         61.11        12.82 o
  -6   0   6      11903.80      12790.75       435.55 o
  -4   0   6      15822.68      16591.93       508.76 o
  -2   0   6       1488.92       1565.27        38.93 o
   0   0   6       4682.83       4461.43       109.14 o
   2   0   6      18073.72      18875.25       646.32 o
   4   0   6      11019.10      10963.58       367.20 o
   6   0   6        199.04        258.96        28.02 o
   8   0   6        390.16        298.11        33.33 o
  10   0   6         69.77         33.33        24.09 o
  12   0   6         14.33        -22.14        31.99 o
  14   0   6          1.44         39.87        34.25 o
 -17   1   6         32.46         82.51        24.25 o
 -15   1   6          0.94         -9.44        17.15 o
 -13   1   6        553.16        559.55        29.81 o
 -11   1   6        201.19        185.50        16.63 o
  -9   1   6         67.21        109.45        17.25 o
  -7   1   6        206.82        223.32        25.44 o
  -5   1   6         54.11         79.92         9.60 o
  -3   1   6       5896.16       5877.44       107.50 o
  -1   1   6         59.55         54.67         7.18 o
   1   1   6       5580.65       5480.71        97.39 o
   3   1   6        520.26        569.22        29.58 o
   5   1   6        600.10        602.75        22.77 o
   7   1   6          5.25        112.33        30.90 o
   9   1   6        417.87        478.20        27.88 o
  11   1   6          1.03         19.34        19.08 o
  13   1   6          2.67         12.63        79.30 o
 -18   2   6          6.41         -2.30        56.87 o
 -16   2   6          0.85         20.62        28.50 o
 -14   2   6          1.12          9.03        15.25 o
 -12   2   6         32.33         20.08        12.87 o
 -10   2   6        271.43        350.09        16.27 o
  -8   2   6        327.01        422.65        19.66 o
  -6   2   6       2647.76       2818.46        58.53 o
  -4   2   6       3668.97       3805.26        68.09 o
  -2   2   6        652.32        525.24        12.12 o
   0   2   6        838.31        773.15        10.69 o
   2   2   6       1026.22       1019.58        47.84 o
   4   2   6        175.53        142.81        11.89 o
   6   2   6        515.10        423.63        17.81 o
   8   2   6        362.94        325.13        22.69 o
  10   2   6          0.81         15.11        15.55 o
  12   2   6          0.08         13.00        34.29 o
  14   2   6          5.46          0.11        21.79 o
 -17   3   6         15.03        -20.50        20.50 o
 -15   3   6          0.04         40.26        21.90 o
 -13   3   6         29.12         -3.54        13.31 o
 -11   3   6         64.49         40.42        23.63 o
  -9   3   6        222.16        166.68        15.33 o
  -7   3   6        907.13        928.58        19.59 o
  -5   3   6        292.70        308.66        11.84 o
  -3   3   6         61.75         45.26         8.85 o
  -1   3   6       2166.29       2094.14        21.36 o
   1   3   6      14607.57      14622.93       310.55 o
   3   3   6        863.69        758.75        21.88 o
   5   3   6         18.46         -3.05        16.02 o
   7   3   6       1801.26       1627.38        52.10 o
   9   3   6          0.16          5.91        14.77 o
  11   3   6         31.38         26.10        19.84 o
  13   3   6          0.72         41.72        21.36 o
 -16   4   6         17.07         79.42        31.57 o
 -14   4   6          7.44         16.62        28.53 o
 -12   4   6        297.63        347.00        25.17 o
 -10   4   6         24.91         61.11        44.76 o
  -8   4   6        117.28        179.24        17.56 o
  -6   4   6        921.91        949.39        22.03 o
  -4   4   6         70.20         91.69        12.73 o
  -2   4   6       2811.54       2759.16        34.98 o
   0   4   6       2234.66       2420.69        41.20 o
   2   4   6       3751.99       3189.62        62.16 o
   4   4   6         26.79         24.14         9.89 o
   6   4   6        987.86        973.60        47.81 o
   8   4   6        309.07        294.30        22.43 o
  10   4   6          9.61         -6.27        16.78 o
  12   4   6         12.30         24.20        20.52 o
 -17   5   6          7.33         81.33        22.60 o
 -15   5   6         10.39         24.58        16.59 o
 -13   5   6         32.14         28.86        14.94 o
 -11   5   6        342.44        283.96        17.61 o
  -9   5   6          2.33          7.33        16.09 o
  -7   5   6          7.11         -1.33        14.54 o
  -5   5   6       6164.86       6725.03        94.13 o
  -3   5   6       3909.95       4200.56        51.28 o
  -1   5   6        202.61        191.22        10.64 o
   1   5   6        209.80        209.58         8.38 o
   3   5   6        350.67        393.68        29.89 o
   5   5   6       1355.06       1275.76        80.12 o
   7   5   6        149.06        140.99        21.08 o
   9   5   6        762.07        782.42        36.01 o
  11   5   6        523.79        387.59        24.13 o
  13   5   6         33.97         31.23        20.94 o
 -16   6   6          0.25         15.26        34.65 o
 -14   6   6         38.02         48.41        16.24 o
 -12   6   6         85.08        114.35        32.30 o
 -10   6   6        775.58        766.87        29.60 o
  -8   6   6         83.28         99.17        10.32 o
  -6   6   6        206.80        171.19        16.53 o
  -4   6   6       1169.07       1257.20        22.05 o
  -2   6   6        116.15         82.77        10.93 o
   0   6   6        529.72        590.14        12.02 o
   2   6   6        800.87        755.07        15.38 o
   4   6   6         15.63         21.32        18.61 o
   6   6   6         24.93         26.56        22.63 o
   8   6   6         10.77         19.97        13.26 o
  10   6   6         87.88         96.38        26.42 o
  12   6   6        158.91        101.80        24.00 o
 -15   7   6          3.89        -23.30        23.30 o
 -13   7   6         30.32         23.96        13.39 o
 -11   7   6          0.08         -5.71        10.85 o
  -9   7   6         43.52        103.24        23.93 o
  -7   7   6        815.23        909.54        23.20 o
  -5   7   6        276.40        328.47        10.96 o
  -3   7   6       1275.26       1239.07        14.66 o
  -1   7   6         16.69         27.33         8.47 o
   1   7   6       3705.52       3569.36        67.84 o
   3   7   6         19.43         30.03         8.09 o
   5   7   6        365.06        412.00        52.14 o
   7   7   6        100.67        170.49        36.49 o
   9   7   6        196.01        230.09        21.46 o
  11   7   6         57.39         47.85        18.99 o
 -14   8   6         44.07         43.95        17.52 o
 -12   8   6         86.28         66.32        25.37 o
 -10   8   6         40.49         38.39        16.06 o
  -8   8   6        447.38        417.34        16.92 o
  -6   8   6        345.68        334.04        12.80 o
  -4   8   6        432.05        416.06        23.45 o
  -2   8   6       1229.65       1179.54        24.25 o
   0   8   6        101.14        125.38         9.53 o
   2   8   6        210.42        260.28        17.83 o
   4   8   6         54.71         61.68        24.10 o
   6   8   6         33.02         43.58        16.61 o
   8   8   6         50.72         45.41        26.28 o
  10   8   6         69.17        129.92        33.08 o
 -13   9   6         56.71         83.00        25.77 o
  -9   9   6          9.42          6.47         9.98 o
  -7   9   6        309.94        323.10        15.93 o
  -5   9   6        165.97        129.35        16.56 o
  -3   9   6        269.30        256.59        22.33 o
  -1   9   6        319.00        350.66        39.24 o
   1   9   6        397.84        426.36        15.34 o
   3   9   6        202.80        239.83        20.30 o
   5   9   6         28.91          6.78        22.06 o
   7   9   6         26.58          5.22        15.28 o
   9   9   6        119.93        109.65        26.86 o
 -10  10   6        551.27        460.08        44.02 o
  -8  10   6         64.86         41.20        22.40 o
  -6  10   6          5.16        -14.55        14.55 o
  -4  10   6        313.29        305.22        22.04 o
  -2  10   6         32.22         69.25        24.10 o
   0  10   6        386.48        396.79        23.40 o
   2  10   6          2.10         29.74        21.77 o
   4  10   6         52.77         61.24        25.43 o
   6  10   6         11.68         13.89        26.49 o
   8  10   6         79.57         20.93        36.35 o
 -11  11   6         20.21         30.81        27.97 o
  -9  11   6         82.71        125.83        34.98 o
  -7  11   6        103.84        126.89        31.38 o
  -5  11   6         37.53         23.84        15.47 o
  -3  11   6        332.00        303.68        27.43 o
  -1  11   6          0.46         30.22        15.54 o
   1  11   6        474.78        522.90        32.17 o
   3  11   6        303.12        293.39        25.89 o
   5  11   6        109.66         72.34        32.29 o
   7  11   6         16.09        -19.77        31.97 o
 -10  12   6          0.01         -8.39        28.41 o
  -8  12   6        176.69        217.19        26.61 o
  -6  12   6          0.61         -4.90        25.99 o
  -4  12   6         10.71         11.94        17.40 o
  -2  12   6        323.03        384.03        29.57 o
   0  12   6         49.74         87.22        38.68 o
   2  12   6         67.65         49.63        19.35 o
   4  12   6          6.96         49.58        30.42 o
   6  12   6          3.58        -18.52        29.57 o
  -7  13   6          6.64         18.71        37.16 o
  -5  13   6         86.38        174.96        26.23 o
  -3  13   6        142.95        149.40        40.41 o
  -1  13   6         98.69        175.14        41.86 o
   1  13   6         56.04        110.03        39.95 o
   3  13   6         10.38          9.94        21.91 o
 -17   1   7          0.45        112.60        80.88 o
 -15   1   7         68.69         72.96        19.45 o
 -13   1   7        317.36        362.60        23.66 o
 -11   1   7        980.21        775.55        26.46 o
  -9   1   7        260.57        298.25        18.30 o
  -7   1   7       1649.50       1624.80        41.66 o
  -5   1   7         88.61        103.30        17.12 o
  -3   1   7       1649.73       1313.83        26.68 o
  -1   1   7         95.18        186.93         9.71 o
   1   1   7        627.93        739.71        66.17 o
   3   1   7         57.44        111.99        11.92 o
   5   1   7       1299.03       1339.39        38.00 o
   7   1   7        416.48        411.48        25.41 o
   9   1   7         18.03         25.81        12.07 o
  11   1   7         15.99         85.62        62.94 o
  13   1   7         25.93          0.10        18.81 o
 -18   2   7          9.08         24.05        21.44 o
 -16   2   7          0.38        -27.30        31.80 o
 -14   2   7         74.76         78.51        22.23 o
 -12   2   7         60.99         82.84        37.53 o
 -10   2   7        194.16        248.66        12.77 o
  -8   2   7       2510.37       2840.06        54.56 o
  -6   2   7       3646.24       3846.31        84.03 o
  -4   2   7         56.34         35.67         8.65 o
  -2   2   7       1469.98       1493.26        19.17 o
   0   2   7      14058.49      13821.02       305.28 o
   2   2   7       2307.89       2096.71        49.76 o
   4   2   7       1394.52       1324.75        35.84 o
   6   2   7          0.54         69.99        23.38 o
   8   2   7         62.18        123.37        35.74 o
  10   2   7         10.03         44.90        17.86 o
  12   2   7          6.37         22.07        23.50 o
 -17   3   7         15.30          8.85        25.87 o
 -15   3   7          0.66          6.06        28.02 o
 -13   3   7         25.56         44.35        20.72 o
 -11   3   7        103.27        117.52        14.80 o
  -9   3   7          2.54          7.77         7.35 o
  -7   3   7         96.06         91.85        12.88 o
  -5   3   7        854.93        838.81        53.54 o
  -3   3   7       1691.19       1455.17        16.22 o
  -1   3   7         49.01         26.63         8.20 o
   1   3   7        164.47        111.49        22.13 o
   3   3   7        315.38        359.72        16.62 o
   5   3   7        801.17        799.96        78.37 o
   7   3   7         96.48         23.60        28.32 o
   9   3   7        297.56        307.07        31.10 o
  11   3   7         49.80         21.19        26.60 o
  13   3   7          5.64         43.48        22.81 o
 -16   4   7          7.26         51.36        27.16 o
 -14   4   7          0.33         14.07        14.84 o
 -12   4   7         62.17        116.67        69.47 o
 -10   4   7         72.14         90.94        10.15 o
  -8   4   7         10.83         25.52        11.13 o
  -6   4   7       5851.29       6378.50       137.93 o
  -4   4   7        254.63        254.77         8.73 o
  -2   4   7        376.32        317.43         6.92 o
   0   4   7       1587.39       1468.41        41.56 o
   2   4   7         85.67         57.59        11.03 o
   4   4   7        184.69        143.92        25.37 o
   6   4   7        515.20        500.80        34.28 o
   8   4   7       1027.39        935.88        51.68 o
  10   4   7        655.84        530.32        84.27 o
  12   4   7          2.77         -9.68        21.16 o
 -17   5   7          0.04         28.53        44.13 o
 -15   5   7          1.61        -16.63        16.63 o
 -13   5   7         26.22         35.76        25.40 o
 -11   5   7          3.15         -5.07        11.05 o
  -9   5   7         46.67         95.97         9.95 o
  -7   5   7        521.85        509.95        17.57 o
  -5   5   7          6.87         15.84         5.88 o
  -3   5   7       4573.95       4459.46        58.05 o
  -1   5   7       3605.19       3117.55        60.50 o
   1   5   7         24.79          9.64         9.67 o
   3   5   7       2144.44       2280.05        58.35 o
   5   5   7       1498.35       1356.45        42.09 o
   7   5   7          9.73         -9.22        22.93 o
   9   5   7        207.99        158.27        31.11 o
  11   5   7          0.01         15.36        18.41 o
 -16   6   7          0.87         37.80        23.40 o
 -14   6   7         14.12         12.94        28.69 o
 -12   6   7        111.12        126.20        19.80 o
 -10   6   7         40.33         13.92        10.94 o
  -8   6   7          1.08         36.92        12.02 o
  -6   6   7        296.06        318.72        14.54 o
  -4   6   7         84.49        139.58        12.05 o
  -2   6   7        568.07        572.14        19.21 o
   0   6   7       2287.88       2093.29        32.78 o
   2   6   7        676.66        630.12        17.15 o
   4   6   7        262.42        288.62        19.23 o
   6   6   7       1004.74        996.80        54.83 o
   8   6   7          5.42         25.90        25.99 o
  10   6   7          7.48          9.15        17.27 o
  12   6   7          1.21        -18.53        25.62 o
 -15   7   7          4.39        -20.28        24.87 o
 -13   7   7          2.26         25.61        14.59 o
 -11   7   7        510.21        411.35        42.18 o
  -9   7   7        553.35        552.02        19.09 o
  -7   7   7         59.81         56.20         8.42 o
  -5   7   7        182.70        197.63        12.14 o
  -3   7   7          2.96          2.10         7.48 o
  -1   7   7          6.13         -5.90         5.90 o
   1   7   7        882.04        874.88        27.92 o
   3   7   7       1113.16       1165.01        55.72 o
   5   7   7        430.00        383.09        20.86 o
   7   7   7         15.46         11.93        13.33 o
   9   7   7          6.35          9.15        22.47 o
  11   7   7          0.00        -34.10        34.10 o
 -14   8   7         18.30         24.20        15.15 o
 -12   8   7          9.80        -20.11        31.65 o
 -10   8   7        275.68        252.30        21.18 o
  -8   8   7        335.18        343.95        11.82 o
  -6   8   7       1196.15       1115.98        23.96 o
  -4   8   7        125.74        135.22         8.23 o
  -2   8   7         47.40         50.93        11.43 o
   0   8   7       1707.99       1598.68        33.79 o
   2   8   7        801.76        743.38        25.83 o
   4   8   7         47.89         59.75        15.43 o
   6   8   7        239.28        227.48        20.04 o
   8   8   7         12.87         -7.91        25.61 o
  10   8   7          5.75        -21.59        26.03 o
 -13   9   7        294.97        263.65        34.67 o
 -11   9   7        153.95        138.21        14.14 o
  -9   9   7        467.01        526.00        22.22 o
  -7   9   7          7.34         52.09        14.93 o
  -5   9   7        222.49        223.33        31.63 o
  -3   9   7        231.65        208.66        17.34 o
  -1   9   7        371.85        354.36        15.79 o
   1   9   7       3861.92       3461.40       102.37 o
   5   9   7        339.01        289.00        36.46 o
   7   9   7          5.79         -4.72        16.99 o
   9   9   7         16.87         41.89        27.31 o
 -12  10   7         73.84        -14.72        27.19 o
 -10  10   7          0.34         18.41        22.12 o
  -8  10   7        250.86        179.87        22.35 o
  -6  10   7         13.51         28.11        19.13 o
  -4  10   7         82.67        111.31        29.57 o
  -2  10   7         72.16         77.72        21.46 o
   0  10   7         55.72         43.11        14.50 o
   2  10   7         55.72         91.10        24.54 o
   4  10   7          1.94        -13.37        24.46 o
   6  10   7         36.89         50.97        19.19 o
   8  10   7        123.07        141.93        24.73 o
 -11  11   7         25.39         56.88        28.15 o
  -9  11   7          6.09         63.78        26.55 o
  -7  11   7         10.61         14.89        17.21 o
  -5  11   7        109.75        127.63        19.02 o
  -3  11   7         79.08        108.33        18.58 o
  -1  11   7          0.12        -18.80        20.31 o
   1  11   7         51.66         31.71        24.83 o
   3  11   7        143.80        151.78        22.65 o
   5  11   7        108.80        121.06        35.31 o
   7  11   7         48.13         39.86        33.51 o
 -10  12   7          4.09        -17.20        27.69 o
  -8  12   7         12.43          7.27        18.31 o
  -6  12   7          4.13          2.13        20.18 o
  -4  12   7         96.67        178.03        23.69 o
  -2  12   7         40.91         43.21        29.59 o
   0  12   7        293.18        337.24        27.15 o
   2  12   7         17.90         46.68        29.04 o
   4  12   7          5.56         21.41        31.62 o
  -7  13   7          1.61        -20.45        20.45 o
  -5  13   7        132.19        171.33        25.07 o
  -3  13   7         40.54         89.34        22.20 o
  -1  13   7         95.50         90.05        22.73 o
   1  13   7         82.28        134.93        26.23 o
 -16   0   8        486.69        469.23        47.57 o
 -14   0   8        298.17        282.76        36.84 o
 -12   0   8          2.27          5.13        17.15 o
 -10   0   8        743.90        840.46        54.45 o
  -8   0   8       1722.42       1862.57        75.70 o
  -6   0   8        434.79        509.23        27.08 o
  -4   0   8       4451.80       3872.84       109.55 o
  -2   0   8      37617.93      39394.56      1689.62 o
   0   0   8       7472.31       8782.24       276.30 o
   2   0   8       1376.60       1280.11        48.88 o
   4   0   8        751.68        815.65        48.40 o
   6   0   8          4.09          3.47        20.14 o
   8   0   8        211.27        202.51        28.42 o
  12   0   8          6.63        -26.01        31.08 o
 -17   1   8         90.51         79.52        21.50 o
 -15   1   8         78.64        138.68        48.94 o
 -13   1   8          1.75        -12.47        12.47 o
 -11   1   8         70.88         62.79        11.32 o
  -9   1   8         84.32        114.27        33.34 o
  -7   1   8        677.47        639.49        23.79 o
  -5   1   8          0.22          4.93        10.86 o
  -3   1   8       2668.95       2399.79        48.09 o
  -1   1   8        911.49       1039.96        23.94 o
   1   1   8        617.26        618.61        35.56 o
   3   1   8         89.63         54.24        12.96 o
   5   1   8       1158.68       1241.99        41.21 o
   7   1   8          9.69        -21.98        35.49 o
   9   1   8        107.34         57.14        18.71 o
  11   1   8         24.14          0.18        31.53 o
  13   1   8          7.94          0.22        21.74 o
 -18   2   8          0.33         -7.12        19.60 o
 -16   2   8          3.40         41.98        31.17 o
 -14   2   8         60.32         44.12        15.36 o
 -12   2   8          0.30         16.69        11.88 o
 -10   2   8         38.47         38.93         9.07 o
  -8   2   8       1011.25       1006.53        54.76 o
  -6   2   8        378.35        478.33        29.48 o
  -4   2   8        946.69        867.89        58.55 o
  -2   2   8       5666.24       5271.83        94.81 o
   0   2   8        815.47        757.68        16.14 o
   2   2   8        632.04        579.57        37.04 o
   4   2   8       1110.26        999.93        32.95 o
   6   2   8         22.47         30.85        15.35 o
   8   2   8         16.95         -4.49        16.07 o
  10   2   8          7.68          9.29        17.80 o
  12   2   8         24.84         22.29        24.53 o
 -17   3   8          2.99        -11.97        25.87 o
 -15   3   8          0.05         16.95        28.84 o
 -13   3   8         45.40         -1.86        13.20 o
 -11   3   8          1.36         -0.63         9.67 o
  -9   3   8          0.03         10.34         9.58 o
  -7   3   8         57.68         51.29        11.92 o
  -5   3   8        371.79        250.09        19.63 o
  -3   3   8       6052.72       6110.30        69.94 o
  -1   3   8        836.89        785.38        24.09 o
   1   3   8        581.68        571.44        19.39 o
   3   3   8       6212.55       6541.38       171.95 o
   5   3   8          4.18         15.47        17.93 o
   7   3   8        176.68        148.03        18.54 o
   9   3   8        130.97        109.92        29.76 o
  11   3   8         20.36          8.63        18.59 o
 -16   4   8         20.19         -3.26        23.72 o
 -14   4   8          0.23          9.72        16.93 o
 -12   4   8        213.32        288.32        58.77 o
 -10   4   8        595.54        711.31        35.18 o
  -8   4   8         18.06          6.82         8.68 o
  -6   4   8        741.09        617.29        20.77 o
  -4   4   8        722.12        714.61        15.73 o
  -2   4   8       1612.00       1354.22        17.37 o
   0   4   8        600.92        724.14        18.59 o
   2   4   8        746.57        797.80        34.16 o
   4   4   8       1177.63       1232.70        53.70 o
   6   4   8         69.56         77.07        17.37 o
   8   4   8        113.12        150.74        19.32 o
  10   4   8         14.96        -22.83        29.84 o
  12   4   8         51.33         53.95        22.81 o
 -17   5   8          2.53         62.09        20.97 o
 -15   5   8         45.23         31.97        52.90 o
 -13   5   8          4.10         14.14        13.99 o
 -11   5   8         50.81         52.99        16.02 o
  -9   5   8       2339.54       2345.55        95.14 o
  -7   5   8       1142.65       1194.73        25.11 o
  -5   5   8          1.34         12.78        10.86 o
  -3   5   8       1122.00        956.45        15.05 o
  -1   5   8        251.88        277.44         7.94 o
   1   5   8       3802.46       3904.32        74.20 o
   3   5   8        132.21        152.12        22.86 o
   5   5   8       1932.53       2008.09       102.38 o
   7   5   8       2702.82       2494.59        85.59 o
   9   5   8         43.92         35.01        21.72 o
  11   5   8        135.90        200.18        61.02 o
 -16   6   8          2.40        -18.93        23.29 o
 -14   6   8         94.69         90.66        17.03 o
 -12   6   8         67.71        112.32        18.39 o
 -10   6   8        184.03        202.30        32.03 o
  -8   6   8        728.43        667.28        21.12 o
  -6   6   8         63.32         73.12         7.64 o
  -4   6   8        347.17        297.46        10.44 o
  -2   6   8        998.08       1016.26        23.35 o
   0   6   8          7.28         24.68         9.30 o
   2   6   8        306.38        355.57        21.44 o
   4   6   8        205.25        213.96        45.62 o
   6   6   8        570.49        576.68        28.92 o
   8   6   8        278.87        187.02        22.82 o
  10   6   8         83.76         53.66        18.87 o
 -13   7   8          7.88         -4.07        33.12 o
 -11   7   8        131.57        176.59        15.72 o
  -9   7   8        211.62        166.08        16.85 o
  -7   7   8         88.40         79.18        13.04 o
  -5   7   8          4.34          2.46         6.44 o
  -3   7   8       3546.50       3642.79       115.31 o
  -1   7   8         10.51         24.07         6.11 o
   1   7   8       1069.00        922.10        25.94 o
   3   7   8        585.12        608.07        19.99 o
   5   7   8        491.87        532.22        30.70 o
   7   7   8          6.92          6.21        15.72 o
   9   7   8          9.19        -26.23        26.23 o
 -14   8   8         25.08         31.14        21.14 o
 -12   8   8         81.06         82.04        26.21 o
 -10   8   8         10.92         19.75        13.73 o
  -8   8   8         18.39         35.06        17.15 o
  -6   8   8        341.46        293.57        13.59 o
  -4   8   8         72.64         63.43         7.34 o
  -2   8   8        134.67        142.87        13.65 o
   0   8   8         90.14         68.66        10.23 o
   2   8   8        135.33        135.42        16.05 o
   4   8   8         65.76         51.56        16.48 o
   6   8   8         80.23         64.72        27.27 o
   8   8   8         33.11         43.30        26.21 o
  10   8   8         52.68         52.35        30.63 o
 -11   9   8         61.67         44.45        13.36 o
  -9   9   8         21.25         35.85        21.85 o
  -7   9   8        105.19         83.33        11.20 o
  -5   9   8         58.32         55.40         9.92 o
  -3   9   8        207.08        195.24        17.37 o
  -1   9   8        318.16        335.56        14.64 o
   1   9   8         29.21         25.18        23.37 o
   3   9   8          5.81        -11.69        20.64 o
   5   9   8        165.61        138.05        50.86 o
   7   9   8        202.14        219.56        59.18 o
   9   9   8          0.53        -18.89        28.85 o
 -12  10   8          3.41        -27.39        27.39 o
 -10  10   8          3.36         44.25        22.76 o
  -8  10   8         16.36         19.40        16.21 o
  -6  10   8         17.90         18.83        15.08 o
  -4  10   8        379.34        335.84        21.20 o
  -2  10   8         39.57         65.93        14.61 o
   0  10   8         26.45         -0.40        15.81 o
   2  10   8        186.68        146.11        19.41 o
   4  10   8        228.47        300.82        25.66 o
   6  10   8         82.50        128.59        23.19 o
 -11  11   8         26.42         18.89        30.18 o
  -9  11   8          6.44        -23.37        23.37 o
  -7  11   8         38.74         37.42        18.38 o
  -5  11   8          4.78          7.47        16.06 o
  -3  11   8        490.50        588.67        32.33 o
  -1  11   8        351.38        336.93        72.19 o
   1  11   8        249.62        253.45        72.00 o
   3  11   8        125.06        139.37        32.21 o
   5  11   8          0.02        -29.98        29.98 o
  -8  12   8          1.39         26.05        20.88 o
  -6  12   8        132.16         91.83        21.96 o
  -4  12   8         98.70        128.88        55.29 o
  -2  12   8          6.02          8.05        16.35 o
   0  12   8          0.32         26.00        24.33 o
   2  12   8         35.89         72.84        35.55 o
   4  12   8         75.44        137.24        42.81 o
  -5  13   8         83.01         86.55        35.72 o
  -3  13   8         19.79         10.90        37.99 o
  -1  13   8          0.24        -16.97        18.99 o
   1  13   8          3.81        -20.67        20.67 o
 -17   1   9         40.78         27.04        19.81 o
 -15   1   9        183.23        191.49        33.77 o
 -13   1   9         10.15         -7.30        13.40 o
 -11   1   9         74.38         79.70        14.56 o
  -9   1   9         62.22         62.40        15.13 o
  -7   1   9       2153.79       1912.77        50.99 o
  -5   1   9        171.72         96.96        11.46 o
  -3   1   9        105.15        142.00        18.56 o
  -1   1   9        341.43        352.10        15.08 o
   1   1   9       4479.35       4877.35       245.03 o
   3   1   9        803.84        811.41        41.22 o
   5   1   9         60.91         58.09        17.32 o
   7   1   9        135.17        126.22        19.02 o
   9   1   9        347.35        322.40        29.49 o
  11   1   9          0.27         28.63        34.96 o
 -18   2   9         22.73        -16.56        28.30 o
 -16   2   9         23.70         -6.33        22.62 o
 -14   2   9         25.15         14.28        21.02 o
 -12   2   9        209.92        286.02        34.38 o
 -10   2   9        588.40        616.44        32.79 o
  -8   2   9        198.78        232.19        19.36 o
  -6   2   9        630.58        591.94        25.77 o
  -4   2   9       5863.81       5611.12       162.15 o
  -2   2   9       3699.41       3706.42        53.05 o
   0   2   9       1444.65       1303.29        42.21 o
   2   2   9         14.12         16.64        12.60 o
   4   2   9        183.84        174.68        43.01 o
   6   2   9          1.39        -20.99        20.99 o
   8   2   9         15.03         67.65        34.66 o
  10   2   9          0.43         -0.28        19.47 o
  12   2   9          2.26         19.02        21.50 o
 -17   3   9         26.13         51.04        28.04 o
 -15   3   9          0.06          3.36        15.65 o
 -13   3   9          2.94        -13.23        13.23 o
 -11   3   9          1.10         -7.10         9.17 o
  -9   3   9         76.53         62.37        14.18 o
  -7   3   9        184.43        197.00        43.99 o
  -5   3   9        121.05        164.83        13.25 o
  -3   3   9        188.86        208.88         9.43 o
  -1   3   9        639.91        586.09        18.35 o
   1   3   9       2571.06       2494.54        78.15 o
   3   3   9          5.74        -12.22        13.09 o
   5   3   9        405.65        405.05        24.70 o
   7   3   9         64.18         56.03        17.05 o
   9   3   9         14.91         38.46        19.15 o
  11   3   9         10.24         11.11        20.33 o
 -16   4   9         22.96         39.43        33.35 o
 -14   4   9          7.97         25.09        21.83 o
 -12   4   9         18.54          9.94        11.90 o
 -10   4   9       1343.09       1366.97        36.65 o
  -8   4   9          2.01         -0.33        33.32 o
  -6   4   9        457.43        443.38        18.83 o
  -4   4   9        990.65       1046.16        15.84 o
  -2   4   9        508.58        500.91         9.15 o
   0   4   9         25.86         24.42        10.03 o
   2   4   9        629.54        646.16        26.02 o
   4   4   9       2215.16       2192.16       123.27 o
   6   4   9       1909.59       1789.03        61.83 o
   8   4   9          9.90         19.00        28.23 o
  10   4   9         31.14         29.34        19.37 o
 -17   5   9          0.36         -6.82        18.55 o
 -15   5   9         20.70         51.00        17.31 o
 -13   5   9          0.78         29.15        21.90 o
 -11   5   9        221.56        231.53        28.59 o
  -9   5   9         23.57         28.56        12.75 o
  -7   5   9        751.13        747.47        38.04 o
  -5   5   9        581.06        574.18        12.42 o
  -3   5   9          8.01         46.14        15.61 o
  -1   5   9       2673.96       2773.76        47.41 o
   1   5   9       4680.49       4466.46        85.82 o
   3   5   9        139.36        137.45        16.30 o
   5   5   9        549.54        511.14        39.16 o
   7   5   9         21.13          0.19        18.35 o
   9   5   9          6.01         -3.66        17.18 o
  11   5   9         25.02         23.28        37.32 o
 -16   6   9         10.73        -21.19        24.72 o
 -14   6   9          5.57          9.43        15.66 o
 -12   6   9          6.41         15.86        46.20 o
 -10   6   9         42.96         70.41         9.56 o
  -8   6   9         39.03         82.07         9.72 o
  -6   6   9        285.53        294.64        19.41 o
  -4   6   9       1363.96       1213.03        24.55 o
  -2   6   9        330.41        326.91        10.16 o
   0   6   9       1041.28       1032.04        23.06 o
   2   6   9       2216.65       2128.29       120.98 o
   4   6   9        255.48        287.79        30.90 o
   6   6   9          4.12         22.34        15.10 o
   8   6   9         12.38        -24.38        40.59 o
  10   6   9         61.99         68.75        64.84 o
 -15   7   9         41.39         30.18        17.02 o
 -13   7   9         42.46         62.90        13.93 o
 -11   7   9        127.96        112.44        13.46 o
  -9   7   9          1.75         26.85        16.37 o
  -7   7   9         25.73         17.99         6.77 o
  -5   7   9        157.66        140.40        25.21 o
  -3   7   9         68.75         81.47         8.57 o
  -1   7   9       1111.55       1122.64        20.53 o
   1   7   9       1586.57       1667.33        38.10 o
   3   7   9         73.48         79.08        11.63 o
   5   7   9          7.38         -9.24        10.60 o
   7   7   9          3.23          6.77        15.32 o
   9   7   9         51.02          0.80        18.12 o
 -14   8   9         23.44         42.57        16.29 o
 -12   8   9         28.03          1.29        11.40 o
 -10   8   9        423.07        340.90        36.09 o
  -8   8   9          0.23          9.38        15.24 o
  -6   8   9         32.21         43.82         6.31 o
  -4   8   9        718.66        625.07        31.54 o
  -2   8   9        816.44        788.99        36.31 o
   0   8   9          6.30         -8.88         8.88 o
   2   8   9        163.99        182.35        16.74 o
   4   8   9         61.38         63.65        16.88 o
   6   8   9         34.12         49.65        19.26 o
   8   8   9         17.81        -28.17        28.17 o
 -13   9   9         29.71         -8.76        19.01 o
 -11   9   9          9.19          1.79         9.92 o
  -9   9   9         24.95         37.66        18.32 o
  -7   9   9        277.14        319.36        21.44 o
  -5   9   9        371.75        409.15        21.21 o
  -3   9   9       2420.65       2216.16        69.24 o
  -1   9   9         48.45         32.75        17.63 o
   1   9   9        392.08        369.31        38.66 o
   5   9   9          4.41        -17.93        17.93 o
   7   9   9         44.68         37.09        26.99 o
 -12  10   9         41.04         -2.52        22.01 o
 -10  10   9         23.02         34.72        21.85 o
  -8  10   9         40.86         65.60        24.10 o
  -6  10   9         52.84         82.25        15.89 o
  -4  10   9         90.35         60.06        32.22 o
  -2  10   9         12.77         -8.52        13.14 o
   0  10   9        191.91        211.85        20.57 o
   2  10   9          8.22         14.28        23.19 o
   4  10   9        255.72        326.46        25.95 o
   6  10   9          3.36         52.50        21.59 o
  -9  11   9         75.62        149.78        27.24 o
  -7  11   9         99.57        124.95        20.11 o
  -5  11   9          2.73         11.96        23.10 o
  -3  11   9         69.33         56.13        18.29 o
  -1  11   9        101.65        109.25        28.65 o
   1  11   9         72.13        140.94        20.04 o
   3  11   9         17.83         13.35        27.38 o
   5  11   9         29.01         15.01        30.56 o
  -8  12   9         12.50          1.28        17.69 o
  -6  12   9         28.46         25.47        17.75 o
  -4  12   9        101.75         90.63        19.50 o
  -2  12   9          0.02        -16.65        16.65 o
   0  12   9         85.94         89.93        20.24 o
   2  12   9        199.89        310.15        30.27 o
  -5  13   9         27.45         -3.17        41.16 o
  -3  13   9         32.25         -7.29        19.23 o
  -1  13   9          0.15        -14.52        20.15 o
 -18   0  10         53.89        103.90        33.40 o
 -16   0  10          6.23        -26.84        26.84 o
 -14   0  10         29.81         25.42        22.73 o
 -12   0  10          1.02         23.42        16.76 o
 -10   0  10         37.27        -17.93        23.39 o
  -8   0  10       1996.26       2035.05        88.91 o
  -6   0  10      13803.79      14173.87       568.84 o
  -4   0  10       2399.11       2585.43        86.48 o
  -2   0  10          0.30          4.46        14.07 o
   0   0  10       3288.21       3877.72       139.03 o
   2   0  10         33.34         -0.58        19.53 o
   4   0  10       1183.92       1155.87        58.66 o
   6   0  10        941.33        876.98        55.10 o
   8   0  10        108.47         33.92        26.61 o
  10   0  10        299.76        379.24        43.17 o
 -17   1  10          0.82        -26.98        26.98 o
 -15   1  10          7.83        -25.66        26.06 o
 -13   1  10         35.27         57.31        36.79 o
 -11   1  10         80.96         73.64        11.90 o
  -9   1  10         14.77         24.93        14.91 o
  -7   1  10        705.84        614.77        51.43 o
  -5   1  10       1089.16       1067.56        43.07 o
  -3   1  10        433.04        498.68        19.42 o
  -1   1  10        176.55        114.17        15.55 o
   1   1  10       2342.94       2412.34       103.54 o
   3   1  10          5.37         40.34        15.49 o
   5   1  10        613.84        653.51        38.39 o
   7   1  10          5.66         25.51        17.49 o
   9   1  10         25.56         -6.96        40.74 o
  11   1  10         73.30         16.90        31.36 o
 -16   2  10          4.25         -3.61        16.71 o
 -14   2  10          7.83         -8.42        14.45 o
 -12   2  10         15.18         46.90        16.66 o
 -10   2  10          8.90         15.73        15.81 o
  -8   2  10        375.03        399.61        63.28 o
  -6   2  10       2451.97       2567.99        70.19 o
  -4   2  10       1551.82       1544.22        44.13 o
  -2   2  10        305.18        270.68        16.40 o
   0   2  10        158.62        202.30        16.95 o
   2   2  10        127.88        169.39        34.49 o
   4   2  10        157.83        181.87        22.25 o
   6   2  10         68.35         87.48        31.81 o
   8   2  10        182.08        170.09        39.96 o
  10   2  10          0.88          8.99        19.30 o
 -17   3  10         13.23         24.13        26.10 o
 -15   3  10          1.36         72.12        26.20 o
 -13   3  10          0.53        -15.14        15.14 o
 -11   3  10          0.38          8.83        25.23 o
  -9   3  10          2.97         -5.78        13.83 o
  -7   3  10       1507.16       1458.59        43.03 o
  -5   3  10        396.25        365.79        26.78 o
  -3   3  10        148.14        100.93         9.69 o
  -1   3  10       8654.33       8361.69       143.34 o
   1   3  10        441.17        415.67        14.65 o
   3   3  10        260.90        283.09        34.39 o
   5   3  10        555.28        506.53        28.43 o
   7   3  10        354.64        471.21        53.57 o
   9   3  10         20.42         18.81        19.97 o
  11   3  10          3.98          2.49        20.35 o
 -16   4  10         36.53         92.53        28.43 o
 -14   4  10         87.04        127.66        18.51 o
 -12   4  10          0.28        -12.31        17.72 o
 -10   4  10         14.77         32.37        19.13 o
  -8   4  10        364.22        441.78        40.44 o
  -6   4  10        112.91        138.33        16.23 o
  -4   4  10        814.86        746.09        12.24 o
  -2   4  10         80.58         80.97         8.19 o
   0   4  10        938.77        941.17        21.98 o
   2   4  10        409.91        311.54        20.52 o
   4   4  10        211.82        207.13        19.84 o
   6   4  10        121.98         79.93        18.06 o
   8   4  10         33.55         22.42        17.74 o
  10   4  10          0.45         22.96        20.10 o
 -17   5  10          0.46        -25.86        25.86 o
 -15   5  10          3.25         22.36        16.22 o
 -13   5  10        371.86        446.41        25.27 o
 -11   5  10        109.41        129.11        11.78 o
  -9   5  10        174.69        188.81        13.70 o
  -7   5  10        476.82        445.81        26.51 o
  -5   5  10         57.71         68.43         7.87 o
  -3   5  10       2084.44       2208.47        52.43 o
  -1   5  10         10.79         81.88        57.16 o
   1   5  10       2095.53       2012.82        42.86 o
   3   5  10       6854.00       7422.80       339.08 o
   5   5  10         93.78        127.28        18.09 o
   7   5  10        254.26        245.10        34.98 o
   9   5  10          5.69         -1.52        19.73 o
 -16   6  10         13.34         33.48        25.14 o
 -14   6  10         10.78        -15.69        15.69 o
 -12   6  10        230.03        217.37        28.95 o
 -10   6  10         14.64         -6.10        10.27 o
  -8   6  10        380.43        330.95        11.91 o
  -6   6  10        462.00        500.24        25.24 o
  -4   6  10         61.98         67.74        11.35 o
  -2   6  10        495.73        498.09        20.16 o
   0   6  10        428.02        448.90        28.88 o
   2   6  10       1256.13       1034.46        89.51 o
   4   6  10        440.71        496.00        20.77 o
   6   6  10        146.02        189.71        31.71 o
   8   6  10          3.27         -4.25        17.33 o
 -15   7  10         11.66        -14.27        17.72 o
 -13   7  10         15.20          1.06        14.26 o
 -11   7  10          5.35         -3.64        11.22 o
  -9   7  10          9.66         21.66        19.52 o
  -7   7  10       1186.78       1206.91        28.50 o
  -5   7  10          6.33          7.43         7.05 o
  -3   7  10        506.81        499.71        16.24 o
  -1   7  10       1051.71        999.76        32.41 o
   1   7  10        544.99        456.20        21.84 o
   3   7  10         70.65         99.00        30.08 o
   5   7  10         44.02         58.08        27.89 o
   7   7  10        351.57        422.77        29.57 o
   9   7  10         26.84         22.30        30.31 o
 -14   8  10          0.59        -10.57        21.25 o
 -12   8  10          0.50          1.35        11.99 o
 -10   8  10         88.31         82.22        18.47 o
  -8   8  10          0.44         15.84        14.83 o
  -6   8  10          0.01         -8.32         8.32 o
  -4   8  10        160.27        165.26        10.98 o
  -2   8  10        125.79        138.43        13.22 o
   0   8  10         41.28         34.67        12.38 o
   2   8  10        117.12        123.36        12.11 o
   4   8  10          5.85         -4.89        35.35 o
   6   8  10         77.21        130.42        52.34 o
   8   8  10         82.15        243.34        42.73 o
 -11   9  10         31.59         11.17        11.69 o
  -9   9  10          5.21        -17.74        17.74 o
  -7   9  10         62.81         60.74        17.88 o
  -5   9  10        241.12        265.12        19.07 o
  -3   9  10          1.42         -3.38        15.38 o
  -1   9  10          0.17         14.10        12.58 o
   1   9  10         97.87        128.91        24.09 o
   3   9  10        378.26        398.06        27.32 o
   5   9  10          3.98         -6.74        17.27 o
   7   9  10         10.02         -6.03        21.83 o
 -12  10  10          1.02         83.31        28.52 o
 -10  10  10          7.21         19.63        20.48 o
  -8  10  10        129.73         82.41        21.70 o
  -6  10  10         11.61         17.47        13.80 o
  -4  10  10         28.11         21.47        13.81 o
  -2  10  10        290.86        355.17        34.11 o
   0  10  10        370.13        381.43        23.78 o
   2  10  10        232.97        203.86        20.84 o
   4  10  10        113.54        207.49        69.94 o
   6  10  10         36.58         21.51        35.68 o
 -11  11  10          1.05         48.16        25.69 o
  -7  11  10        179.53        180.78        23.16 o
  -5  11  10        115.54         42.79        24.88 o
  -3  11  10        122.12        138.41        18.24 o
  -1  11  10        191.34        215.69        22.54 o
   1  11  10          0.99        -18.24        18.24 o
   3  11  10         30.93         46.06        28.54 o
  -8  12  10         38.08         17.95        18.50 o
  -6  12  10          6.21         -2.34        18.26 o
  -4  12  10          9.15         21.09        17.11 o
  -2  12  10         82.95        180.04        25.93 o
   0  12  10         29.14         51.79        19.45 o
   2  12  10         13.23         40.13        28.15 o
 -17   1  11          0.24         30.85        27.49 o
 -15   1  11          0.85          7.74        16.07 o
 -13   1  11          5.41          9.57        11.02 o
 -11   1  11        217.37        308.64        25.58 o
  -9   1  11         57.92         71.28        22.14 o
  -7   1  11        844.32        771.68        31.01 o
  -5   1  11         36.34        104.32        13.75 o
  -3   1  11       2709.66       2574.41       154.10 o
  -1   1  11       1351.59       1407.43        40.89 o
   1   1  11         74.17         93.60        17.12 o
   3   1  11         88.18        142.20        20.21 o
   5   1  11        889.94        859.34        40.08 o
   7   1  11         67.73         34.67        24.70 o
   9   1  11         77.65         31.88        22.02 o
 -16   2  11         23.83          0.05        26.03 o
 -14   2  11         29.07         18.92        22.84 o
 -12   2  11         60.47         90.47        11.98 o
 -10   2  11         17.92         11.87        24.63 o
  -8   2  11       1365.65       1426.17        48.18 o
  -6   2  11       1035.13       1184.87        37.22 o
  -4   2  11        358.53        314.33        18.06 o
  -2   2  11        570.71        525.33        22.25 o
   0   2  11        529.36        416.29        25.56 o
   2   2  11        457.23        472.56        31.29 o
   4   2  11         94.24        100.46        17.97 o
   6   2  11        170.82        241.20        26.48 o
   8   2  11         31.11        -10.07        26.40 o
  10   2  11         71.11         67.69        23.50 o
 -17   3  11          0.00         47.48        20.85 o
 -15   3  11         18.32         43.26        24.85 o
 -13   3  11         10.69          4.81        15.35 o
 -11   3  11         56.76         89.49        13.10 o
  -9   3  11         52.43         57.59        15.89 o
  -7   3  11        261.12        256.89        32.08 o
  -5   3  11         82.90         24.25        32.31 o
  -3   3  11       2309.35       1929.76        31.41 o
  -1   3  11        114.31         50.12        11.33 o
   1   3  11        386.95        435.49        32.72 o
   3   3  11        254.99        291.88        24.01 o
   5   3  11        176.45        241.88        22.26 o
   7   3  11         45.17         22.95        19.26 o
   9   3  11          0.83        -29.12        29.12 o
 -16   4  11          3.68         -5.62        24.07 o
 -14   4  11        193.51        196.19        22.78 o
 -12   4  11         10.26         -1.84        11.44 o
 -10   4  11        268.44        254.93        24.78 o
  -8   4  11        593.23        609.82        28.21 o
  -6   4  11        264.24        283.56        10.17 o
  -4   4  11          1.07          3.53         4.30 o
  -2   4  11          7.11         16.44         7.31 o
   0   4  11       4084.84       4189.57       260.89 o
   2   4  11       4667.85       4876.39       112.06 o
   4   4  11         45.59         79.80        20.16 o
   6   4  11        183.40        203.72        22.69 o
   8   4  11         49.97         57.24        20.96 o
  10   4  11         60.10         36.49        33.15 o
 -15   5  11         18.36        -10.60        15.51 o
 -13   5  11         15.01         39.70        14.59 o
 -11   5  11         21.59         45.70        20.01 o
  -9   5  11          9.65        -21.59        21.59 o
  -7   5  11          4.88        -12.91        12.91 o
  -5   5  11        903.10        784.79        19.82 o
  -3   5  11       2933.37       2803.62       104.39 o
  -1   5  11        500.75        463.30        19.14 o
   1   5  11       1348.78       1373.11        54.79 o
   3   5  11        334.03        327.65        26.68 o
   5   5  11         15.95         22.22        16.52 o
   7   5  11         70.36         49.51        20.57 o
   9   5  11         33.19         21.77        24.57 o
 -16   6  11          0.03         13.75        24.10 o
 -14   6  11          0.96          1.36        15.51 o
 -12   6  11         43.98         52.62        12.24 o
 -10   6  11         43.84         23.29        14.42 o
  -8   6  11        171.61        236.97        12.88 o
  -6   6  11         88.93        129.81        26.28 o
  -4   6  11        764.56        767.96        16.88 o
  -2   6  11       1364.33       1213.69        28.57 o
   0   6  11        544.39        423.65        35.43 o
   2   6  11         22.69         11.62        16.26 o
   4   6  11         69.60        113.40        36.65 o
   6   6  11        225.15        304.45        30.67 o
   8   6  11         37.95          9.22        19.06 o
 -15   7  11         14.96        -12.61        21.56 o
 -13   7  11          1.86         12.45        13.46 o
 -11   7  11         38.13         82.30        41.49 o
  -9   7  11        116.87        102.99        12.13 o
  -7   7  11         25.18          8.46         7.73 o
  -5   7  11        143.40        139.78         8.95 o
  -3   7  11       1238.22       1235.81        23.24 o
  -1   7  11        323.84        345.04        11.61 o
   1   7  11         43.59         81.76        10.95 o
   3   7  11         64.00         57.59        11.85 o
   5   7  11        143.05        230.30        42.99 o
   7   7  11          0.21          0.25        25.59 o
 -14   8  11         57.96         49.34        21.59 o
 -12   8  11         20.85         29.25        13.10 o
 -10   8  11          0.01          1.11        12.98 o
  -8   8  11         67.12         58.68        13.22 o
  -6   8  11        415.63        343.28        17.30 o
  -4   8  11         43.97         28.02         7.54 o
  -2   8  11         54.99         53.40         9.88 o
   0   8  11        109.20         94.49        14.14 o
   2   8  11         75.57        152.78        19.10 o
   4   8  11         79.18         67.63        51.66 o
   6   8  11         60.63         76.89        27.10 o
 -13   9  11         18.72         38.60        23.48 o
 -11   9  11        121.55        148.12        31.86 o
  -9   9  11        215.50        272.34        26.98 o
  -7   9  11        569.70        403.49        35.68 o
  -5   9  11        151.73        130.54        15.29 o
  -3   9  11        350.90        306.52        18.70 o
  -1   9  11         71.21         57.44        12.53 o
   1   9  11        201.53        187.86        18.55 o
   3   9  11         14.93         25.31        16.56 o
   5   9  11        184.35        208.56        46.90 o
 -12  10  11          7.82        -26.02        26.02 o
 -10  10  11         20.35        -22.95        22.95 o
  -8  10  11        103.51         40.69        16.50 o
  -6  10  11          3.96          4.75        13.08 o
  -4  10  11        263.64        231.82        23.50 o
  -2  10  11         11.34         13.65        10.31 o
   0  10  11        229.97        231.31        38.36 o
   2  10  11         25.20         66.77        26.61 o
   4  10  11         86.70        149.41        24.35 o
  -9  11  11          9.36          8.90        20.90 o
  -7  11  11          7.99         -4.70        16.26 o
  -5  11  11         87.61         61.60        18.50 o
  -3  11  11         40.04         23.74        22.80 o
  -1  11  11          0.08          0.52        24.37 o
   3  11  11         75.96         54.43        30.02 o
  -6  12  11          0.37          1.70        16.61 o
  -4  12  11         91.35         70.07        17.65 o
  -2  12  11        117.99         73.41        28.60 o
   0  12  11         27.91         23.15        27.47 o
 -16   0  12          7.12         31.44        26.72 o
 -14   0  12          1.51         14.25        29.50 o
 -12   0  12         90.62         47.91        28.15 o
 -10   0  12       2494.92       2658.02       137.31 o
  -8   0  12        167.82        140.15        26.32 o
  -4   0  12       2787.72       2698.41       107.27 o
  -2   0  12       1699.41       1746.26        73.27 o
   0   0  12        445.51        545.29        41.03 o
   2   0  12       3176.34       3321.86       172.77 o
   4   0  12        566.59        592.47        44.33 o
   6   0  12        774.44        651.43        54.38 o
   8   0  12        150.88        123.01        35.35 o
  10   0  12        104.57         41.04        34.26 o
 -17   1  12          8.19         42.23        28.27 o
 -15   1  12          3.96         13.97        15.93 o
 -13   1  12         10.55         24.09        13.40 o
 -11   1  12         14.03         56.83        24.22 o
  -9   1  12        538.68        571.10        31.80 o
  -7   1  12          2.45          8.33        20.99 o
  -5   1  12         41.30         42.48        19.08 o
  -3   1  12       1205.62       1061.68        98.32 o
  -1   1  12         14.26         -3.86        13.20 o
   1   1  12       2103.08       2176.76        75.39 o
   3   1  12         46.26         71.69        23.67 o
   5   1  12        119.75        135.88        20.88 o
   7   1  12        204.82        194.04        25.98 o
   9   1  12         37.21          2.30        29.63 o
 -16   2  12          1.57        -17.43        25.35 o
 -14   2  12          2.66          3.82        14.27 o
 -12   2  12          0.13         -4.37        12.89 o
 -10   2  12        268.03        247.52        24.08 o
  -8   2  12        760.17        728.24        32.75 o
  -6   2  12        817.76        869.58        40.95 o
  -4   2  12         27.21          4.67        12.62 o
  -2   2  12        106.92        130.00        16.88 o
   0   2  12          4.45          1.19         6.05 o
   2   2  12        274.95        312.63        34.63 o
   4   2  12        621.19        612.69        34.34 o
   6   2  12         28.02         13.21        17.84 o
   8   2  12          3.05         15.97        20.70 o
 -17   3  12          0.67         -0.63        24.33 o
 -15   3  12          1.19         37.10        17.22 o
 -13   3  12         16.56         41.98        21.64 o
 -11   3  12         55.97        124.12        35.94 o
  -9   3  12         72.51         64.54        35.96 o
  -7   3  12        145.10        120.43        29.02 o
  -5   3  12       3825.37       3666.46       139.32 o
  -3   3  12        171.40        217.14        61.28 o
  -1   3  12        349.47        346.53        26.79 o
   1   3  12       1908.20       1999.71        66.54 o
   3   3  12       1627.08       1600.63        60.77 o
   5   3  12         41.93         31.96        23.07 o
   7   3  12          0.01        -21.62        31.37 o
   9   3  12        106.60         52.26        23.20 o
 -16   4  12          0.65        -11.60        23.32 o
 -14   4  12         28.33         46.57        14.91 o
 -12   4  12        190.02        204.42        23.33 o
 -10   4  12         28.23        115.41        19.28 o
  -8   4  12        211.45        166.82        18.37 o
  -6   4  12          6.93        -13.14        13.14 o
  -4   4  12        118.73        116.57         9.22 o
  -2   4  12        115.70        118.80        20.84 o
   0   4  12         84.13         46.72        20.17 o
   2   4  12        266.94        222.63        14.56 o
   4   4  12          4.13        -12.74        30.72 o
   6   4  12         10.91         41.24        18.60 o
   8   4  12          3.53         -1.65        19.57 o
 -15   5  12         31.84         74.60        41.14 o
 -13   5  12         70.88         98.51        24.93 o
 -11   5  12        213.24        225.17        19.79 o
  -9   5  12          3.98        -15.72        18.35 o
  -7   5  12        702.27        658.08        25.56 o
  -5   5  12         10.59         19.47        12.97 o
  -3   5  12       2165.92       1896.66        58.97 o
  -1   5  12       8376.39       8903.04       204.67 o
   1   5  12         26.38         29.96        17.20 o
   3   5  12        316.20        292.94        38.46 o
   5   5  12         32.35         41.45        29.34 o
   7   5  12         18.44         44.00        19.73 o
 -16   6  12         50.40         10.17        16.81 o
 -14   6  12          0.46         29.61        31.80 o
 -12   6  12        140.83        167.14        29.52 o
 -10   6  12        304.68        330.46        16.86 o
  -8   6  12          0.52         22.30        16.60 o
  -6   6  12        273.81        290.38        22.45 o
  -4   6  12        146.36        136.04        21.33 o
  -2   6  12       1297.41       1180.48        35.68 o
   0   6  12        480.46        512.51        59.85 o
   2   6  12        178.01        161.03        18.30 o
   4   6  12         64.85         47.74        12.94 o
   6   6  12         21.55         -2.83        19.66 o
   8   6  12         27.84        -25.12        48.64 o
 -15   7  12          6.49         43.52        22.38 o
 -13   7  12          0.09          6.94        14.53 o
 -11   7  12        216.08        180.23        37.91 o
  -9   7  12         68.71         97.11        27.08 o
  -7   7  12         45.80         30.01         7.96 o
  -5   7  12        513.08        462.87        12.75 o
  -3   7  12        403.53        366.98        17.34 o
  -1   7  12        204.28        195.41        16.61 o
   1   7  12         71.89        137.74        78.51 o
   3   7  12        930.30       1039.47        75.17 o
   5   7  12          9.62         11.40        13.41 o
   7   7  12          0.51         -4.20        31.03 o
 -14   8  12         10.83         35.70        21.75 o
 -12   8  12          0.00        -11.06        11.37 o
 -10   8  12         78.64         16.36        10.04 o
  -8   8  12         29.25         23.23         9.83 o
  -6   8  12         17.47         29.21         8.29 o
  -4   8  12         22.50         18.79         8.04 o
  -2   8  12         58.93         77.29        12.84 o
   0   8  12          6.96         15.68        13.44 o
   2   8  12         61.22         65.07        20.81 o
   4   8  12        176.70        202.17        27.53 o
   6   8  12          4.63         31.67        21.97 o
 -13   9  12          0.78        -22.76        22.76 o
 -11   9  12          4.15          8.45        10.26 o
  -9   9  12        130.00        149.99        49.09 o
  -7   9  12          5.20         26.99        20.23 o
  -5   9  12          0.85         12.45        24.37 o
  -3   9  12         19.79         53.20        19.26 o
  -1   9  12        397.91        419.59        33.17 o
   1   9  12         28.12         13.64        14.74 o
   3   9  12         18.68         28.08        18.83 o
   5   9  12          4.97        -21.36        21.36 o
  -8  10  12         14.13          1.02        15.44 o
  -6  10  12        132.02        157.00        16.55 o
  -4  10  12        274.94        278.22        15.50 o
  -2  10  12        286.26        299.00        34.80 o
   0  10  12        157.55        180.09        22.38 o
   2  10  12         88.37         92.88        26.56 o
  -5  11  12         78.71         62.07        25.00 o
  -3  11  12          2.99         14.33        22.76 o
  -1  11  12         67.85         84.00        26.82 o
   1  11  12         15.09         26.68        26.32 o
  -4  12  12          0.24        -27.73        27.73 o
 -17   1  13          1.88         65.86        21.78 o
 -15   1  13         10.57         67.39        16.31 o
 -13   1  13          1.42          0.47        19.40 o
 -11   1  13        235.97        214.06        24.34 o
  -9   1  13          0.34        -15.90        15.90 o
  -7   1  13       1497.12       1396.91        61.75 o
  -5   1  13       1259.39       1159.61        42.05 o
  -3   1  13         88.30        118.10        17.41 o
  -1   1  13         48.86        115.73        21.18 o
   1   1  13       1715.49       1804.82        67.76 o
   3   1  13        136.99        145.38        32.75 o
   5   1  13        201.58        172.25        24.27 o
   7   1  13          0.23        -19.97        20.28 o
   9   1  13          4.72         30.84        22.78 o
 -16   2  13         13.78         14.02        33.89 o
 -14   2  13          0.59         12.25        15.46 o
 -12   2  13        117.20         90.42        21.02 o
 -10   2  13        184.47        156.20        31.07 o
  -8   2  13         29.14         24.94        15.71 o
  -6   2  13        369.12        345.72        30.49 o
  -4   2  13        244.77        320.25        21.08 o
  -2   2  13        444.83        411.80        48.85 o
   0   2  13         67.45        119.45        43.25 o
   2   2  13        725.94        614.87        35.35 o
   4   2  13        153.75        180.08        23.21 o
   6   2  13        373.70        445.37        35.66 o
   8   2  13          7.08        -17.47        21.17 o
 -17   3  13          0.77         82.22        21.92 o
 -15   3  13         21.62         39.18        16.29 o
 -13   3  13          7.03         -6.78        13.94 o
 -11   3  13         51.07         40.55        17.75 o
  -9   3  13          0.97        -16.16        26.54 o
  -7   3  13        360.40        360.05        23.11 o
  -5   3  13        106.98         63.58        31.47 o
  -3   3  13        139.71        230.87        29.24 o
  -1   3  13        393.77        390.41        24.86 o
   1   3  13        579.44        577.76        31.46 o
   3   3  13         13.85         27.27        19.25 o
   5   3  13          0.20        -17.90        18.36 o
   7   3  13          1.75        -19.31        26.53 o
 -16   4  13          4.67         -1.72        63.46 o
 -14   4  13         43.00         62.29        21.30 o
 -12   4  13         75.89         83.21        19.61 o
 -10   4  13        124.19        143.25        19.67 o
  -8   4  13         42.08         41.75        29.48 o
  -6   4  13         15.39         65.38        14.68 o
  -4   4  13       3284.17       3454.67       117.53 o
  -2   4  13       3699.74       3422.56       244.62 o
   0   4  13          4.35         14.51        10.87 o
   2   4  13        251.84        273.22        39.33 o
   4   4  13        152.20        232.25        78.11 o
   6   4  13        207.10        179.92        24.84 o
   8   4  13         52.14         40.31        23.09 o
 -15   5  13          1.44         21.98        16.03 o
 -13   5  13          5.68         -9.65        10.89 o
 -11   5  13          4.03         15.55        15.09 o
  -9   5  13        180.27        144.41        10.76 o
  -7   5  13        449.09        439.46        24.60 o
  -5   5  13        111.94        143.73        18.00 o
  -3   5  13       1454.47       1295.06        36.44 o
  -1   5  13        833.29        831.16        47.03 o
   1   5  13        324.78        330.75        30.85 o
   3   5  13        203.53        245.46        83.37 o
   5   5  13         90.46         98.26        24.61 o
   7   5  13         15.98         27.71        21.45 o
 -14   6  13          7.74        -15.35        15.35 o
 -12   6  13         34.41         64.67        40.36 o
 -10   6  13         17.47         35.90        10.47 o
  -8   6  13        328.99        336.54        35.59 o
  -6   6  13        307.47        303.27        19.97 o
  -4   6  13        322.27        306.70        19.10 o
  -2   6  13         14.34         -8.46        20.96 o
   0   6  13        245.91        263.48        19.76 o
   2   6  13        647.39        659.66        45.70 o
   4   6  13        148.73        128.99        19.16 o
   6   6  13         24.64          7.45        47.55 o
 -13   7  13         18.58        -24.68        24.68 o
 -11   7  13         68.88         88.33        13.47 o
  -9   7  13         10.56         23.38        10.69 o
  -7   7  13        411.13        426.76        51.70 o
  -5   7  13        141.07        170.19        18.25 o
  -3   7  13         66.47        105.60        13.90 o
  -1   7  13        179.86        241.46        19.77 o
   1   7  13        385.76        427.56        47.01 o
   3   7  13         53.03         40.56        12.90 o
   5   7  13         16.91          6.12        15.10 o
 -12   8  13          1.59          6.03        17.41 o
 -10   8  13        173.45         86.59        43.35 o
  -8   8  13         89.36         89.32        17.43 o
  -6   8  13         19.90         39.65        11.18 o
  -4   8  13         62.36         22.06        22.74 o
  -2   8  13         80.22        113.49        16.63 o
   0   8  13        184.49        157.38        13.93 o
   2   8  13          1.37          2.14        14.93 o
   4   8  13        164.87        139.02        23.11 o
 -11   9  13         54.64         38.21        27.13 o
  -9   9  13        193.73        157.01        30.49 o
  -7   9  13        152.81        144.33        18.46 o
  -5   9  13         10.64         -4.37        23.41 o
  -3   9  13        162.87        197.71        25.78 o
  -1   9  13          8.51         26.36        19.59 o
   1   9  13        159.08        109.99        21.11 o
   3   9  13        321.33        369.94        74.42 o
  -6  10  13         34.81         84.82        24.68 o
  -4  10  13         68.88        132.93        32.07 o
   0  10  13         21.78         49.01        18.08 o
   2  10  13        226.08        264.92        28.19 o
  -7  11  13         16.30        -27.14        27.14 o
  -5  11  13          0.49        -27.35        27.35 o
  -3  11  13          0.04         12.39        27.95 o
  -1  11  13         33.02         28.83        25.27 o
 -16   0  14          0.31          8.27        26.82 o
 -14   0  14        242.71        186.47        24.84 o
 -12   0  14         80.66         79.23        30.05 o
 -10   0  14        134.70        162.30        31.04 o
  -8   0  14        984.21        977.64        59.72 o
  -6   0  14       1367.35       1470.01        74.41 o
  -4   0  14         82.43         81.08        25.27 o
  -2   0  14       1557.77       1407.27        76.76 o
   0   0  14        595.09        568.55        45.24 o
   2   0  14        700.42        528.39        50.70 o
   4   0  14        684.20        557.81        51.72 o
   6   0  14        306.58        364.50        53.07 o
   8   0  14          0.00        -32.80        32.80 o
 -17   1  14          1.60          1.29        25.98 o
 -15   1  14          1.51          1.34        18.85 o
 -13   1  14        117.22        188.04        63.36 o
 -11   1  14          0.73         14.55        25.69 o
  -9   1  14          0.40        -19.47        19.47 o
  -7   1  14        335.34        291.43        34.08 o
  -5   1  14         18.42         -5.30        14.54 o
  -3   1  14       2097.64       1884.56        91.64 o
  -1   1  14        290.27        301.43        25.07 o
   1   1  14        149.40        268.33        65.72 o
   3   1  14        288.05        303.29        56.62 o
   5   1  14        234.52        244.61        28.75 o
   7   1  14          5.97        -22.41        22.41 o
 -16   2  14          1.02        -12.04        25.28 o
 -14   2  14          1.74          5.13        12.61 o
 -12   2  14         40.55         64.41        34.22 o
 -10   2  14        317.33        310.27        24.95 o
  -8   2  14         77.13         67.79        17.21 o
  -6   2  14        267.25        300.65        26.60 o
  -4   2  14        117.06        201.88        25.10 o
  -2   2  14          0.02         21.35        16.47 o
   0   2  14        481.50        453.74        27.55 o
   2   2  14        245.18        366.52        29.25 o
   4   2  14         35.84         43.68        27.67 o
   6   2  14         39.56         83.94        25.01 o
   8   2  14          2.14        -13.49        22.13 o
 -15   3  14          3.16        -11.49        18.84 o
 -13   3  14          2.62         28.07        14.53 o
 -11   3  14          1.33         -1.42        53.42 o
  -9   3  14        754.60        687.79        34.79 o
  -7   3  14         65.83         62.38        26.17 o
  -5   3  14        219.02        183.75        18.98 o
  -3   3  14       1273.33       1258.66        76.67 o
  -1   3  14       3065.79       3230.61       107.29 o
   1   3  14          0.25        -15.10        31.21 o
   3   3  14          0.79         -6.11        29.31 o
   5   3  14        395.30        485.69        36.68 o
   7   3  14          0.03        -38.51        46.62 o
 -16   4  14         28.71          9.07        44.65 o
 -14   4  14          3.23         21.49        12.65 o
 -12   4  14          3.10         50.42        24.82 o
 -10   4  14         68.41         65.06        21.90 o
  -8   4  14          0.90        -20.27        23.78 o
  -6   4  14         42.94         70.31        16.91 o
  -4   4  14          9.36         26.67        19.87 o
  -2   4  14        114.12        163.27        38.55 o
   0   4  14         33.58         40.40        33.49 o
   2   4  14         82.06         80.27        30.44 o
   4   4  14          3.24         20.60        19.24 o
   6   4  14          0.03         58.39        34.70 o
 -15   5  14         26.88         -9.79        18.51 o
 -13   5  14          4.09         26.96        14.68 o
 -11   5  14         59.67        138.80        27.07 o
  -9   5  14         34.07        -15.31        15.63 o
  -7   5  14        920.32        977.70        52.42 o
  -5   5  14       4469.37       4479.46       113.54 o
  -3   5  14         68.92         32.53         9.05 o
  -1   5  14        126.63        115.59        18.24 o
   1   5  14        193.12        285.96        23.75 o
   3   5  14         68.77        116.73        22.19 o
   5   5  14         12.96         14.05        28.54 o
 -14   6  14         63.63         35.19        14.40 o
 -12   6  14         18.50         20.45        13.84 o
 -10   6  14          7.41         34.24        24.54 o
  -8   6  14         24.90         14.55        15.44 o
  -6   6  14        540.55        545.19        73.86 o
  -4   6  14        366.87        374.02        21.71 o
  -2   6  14         77.32        109.37        27.36 o
   0   6  14        168.53        181.21        43.76 o
   2   6  14         30.13         86.14        19.99 o
   4   6  14         36.45         -2.20        20.57 o
   6   6  14         73.57         78.29        26.13 o
 -13   7  14         16.14          1.21        19.12 o
 -11   7  14          4.13         14.37        13.41 o
  -9   7  14        134.76        213.85        29.85 o
  -7   7  14        124.88        185.87        29.98 o
  -5   7  14         61.10        143.06        33.46 o
  -3   7  14         85.90         52.60        29.18 o
  -1   7  14       1011.65       1085.60       117.63 o
   1   7  14          5.68         30.02        25.76 o
   3   7  14          4.98         -5.80        13.73 o
   5   7  14        215.08        185.43        49.10 o
 -12   8  14          2.54        -13.19        14.50 o
 -10   8  14         12.46         17.29        11.98 o
  -8   8  14          0.14          9.66        13.73 o
  -6   8  14          7.14        -14.11        16.87 o
  -4   8  14          5.46         24.20        13.39 o
  -2   8  14         15.67         -7.16        22.08 o
   0   8  14        202.53        272.88        32.97 o
   2   8  14         10.31          6.42        17.05 o
   4   8  14         41.27         72.79        39.27 o
 -11   9  14          3.55         34.62        24.14 o
  -7   9  14          2.11          5.86        15.07 o
  -5   9  14        198.57        255.24        54.25 o
  -3   9  14         57.78         72.73        15.75 o
  -1   9  14         33.91         58.23        28.28 o
   1   9  14          0.20        -19.01        19.01 o
  -6  10  14        154.04        111.87        28.82 o
  -4  10  14         47.23         39.72        21.66 o
  -2  10  14         57.02        177.41        30.60 o
   0  10  14        115.15        141.11        57.22 o
  -5  11  14         18.94          7.61        25.83 o
 -15   1  15         34.81         -9.55        14.25 o
 -13   1  15          6.14        -19.01        19.68 o
 -11   1  15        229.48        324.88        28.54 o
  -9   1  15        582.05        524.22        31.20 o
  -7   1  15         55.04         34.73        16.80 o
  -5   1  15         22.78         47.49        41.93 o
  -3   1  15        823.58        821.64        61.41 o
  -1   1  15        200.89        257.94        24.36 o
   1   1  15        453.87        482.88        34.04 o
   3   1  15          2.10         -2.24        28.10 o
   5   1  15         23.27         44.30        32.27 o
   7   1  15         35.87         75.81        27.53 o
 -16   2  15          8.05         -4.67        16.28 o
 -14   2  15          2.98          5.94        15.83 o
 -12   2  15         56.54         46.20        27.16 o
 -10   2  15        162.87        214.47        40.76 o
  -8   2  15         41.87         85.60        29.22 o
  -6   2  15        177.64        142.44        24.15 o
  -4   2  15          3.48          2.84        15.39 o
  -2   2  15       1233.59       1285.29        51.66 o
   0   2  15        188.16        254.85        25.08 o
   2   2  15       1223.23       1478.28        68.16 o
   4   2  15         14.85         -0.34        19.19 o
   6   2  15         34.93         31.12        23.05 o
 -15   3  15          3.05         21.48        13.95 o
 -13   3  15          2.77        -15.27        19.40 o
 -11   3  15         25.89         17.14        18.40 o
  -9   3  15         46.30         82.50        34.19 o
  -7   3  15        147.80        158.27        18.42 o
  -5   3  15        151.51        103.88        51.86 o
  -3   3  15        704.83        591.86        63.56 o
  -1   3  15          3.35         37.27        17.59 o
   1   3  15          2.88        -18.81        18.81 o
   3   3  15          4.28        -18.32        20.55 o
   5   3  15         34.79         52.35        27.89 o
 -16   4  15          9.05        -21.29        21.29 o
 -14   4  15         14.02        -11.02        15.27 o
 -12   4  15          4.98          4.80        19.60 o
 -10   4  15         21.69         19.15        17.31 o
  -8   4  15       1693.94       1804.83        66.47 o
  -6   4  15       1652.12       1574.12        56.45 o
  -4   4  15         16.47         28.63        24.83 o
  -2   4  15        416.32        407.34        33.45 o
   0   4  15        174.78        159.82        30.94 o
   2   4  15        555.69        664.23        43.24 o
   4   4  15        111.28        134.01        51.76 o
   6   4  15         63.99         76.71        24.21 o
 -15   5  15          0.05          8.65        32.04 o
 -13   5  15         16.49         37.60        14.88 o
 -11   5  15          4.74         20.63        19.41 o
  -9   5  15          0.04         15.42        19.21 o
  -7   5  15        778.45        652.25        37.84 o
  -5   5  15        388.20        271.80        22.38 o
  -3   5  15        376.32        327.13        37.15 o
  -1   5  15        396.78        378.82        33.31 o
   1   5  15        240.46        279.99        26.04 o
   3   5  15        184.87        318.94        62.33 o
   5   5  15          5.39          8.03        23.69 o
 -14   6  15          3.21        -20.49        23.18 o
 -12   6  15         50.55         33.29        16.27 o
 -10   6  15         20.86        -11.88        28.27 o
  -8   6  15         18.23         13.58        16.11 o
  -6   6  15         25.66         -6.53        22.01 o
  -4   6  15        298.99        303.07        78.13 o
  -2   6  15        462.85        534.43        31.12 o
   0   6  15        227.09        207.76        46.90 o
   2   6  15         17.76        -13.59        18.44 o
   4   6  15          8.79          1.79        21.92 o
 -13   7  15         31.05         26.90        16.61 o
 -11   7  15         39.83          5.77        13.19 o
  -9   7  15         12.70        -15.85        15.85 o
  -7   7  15         27.60         29.30        17.15 o
  -5   7  15         48.03        110.05        16.58 o
  -3   7  15        332.70        396.21        32.16 o
  -1   7  15        264.67        285.50        43.36 o
   1   7  15         28.72         60.46        30.05 o
   3   7  15          5.80        -10.27        20.16 o
 -12   8  15         56.03         39.00        35.76 o
 -10   8  15          1.71         23.61        15.54 o
  -8   8  15          8.77         16.80        20.51 o
  -6   8  15         38.64         48.63        13.70 o
  -4   8  15        192.83        197.50        14.79 o
  -2   8  15         25.78          8.76        26.28 o
   0   8  15         98.32         94.37        31.14 o
   2   8  15         74.54         56.59        34.52 o
  -9   9  15          3.97          8.07        22.84 o
  -7   9  15          8.38         15.30        14.53 o
  -5   9  15         28.75         25.73        16.22 o
  -3   9  15         60.57         86.66        27.46 o
  -1   9  15        161.42        177.32        32.89 o
   1   9  15        177.78        309.05        42.15 o
 -16   0  16         24.37         50.63        30.00 o
 -14   0  16          6.19        -31.86        31.86 o
 -12   0  16         63.19         83.18        31.68 o
 -10   0  16        374.02        424.87        43.48 o
  -8   0  16        576.00        634.39        49.06 o
  -6   0  16        260.42        229.09        32.73 o
  -4   0  16        250.39        233.71        34.72 o
  -2   0  16        979.23        955.02        68.13 o
   0   0  16       1040.28       1062.27        73.18 o
   2   0  16        688.63        728.87        74.90 o
   4   0  16         12.97         72.30        33.51 o
   6   0  16          0.06         -2.88        31.79 o
 -15   1  16          0.36         -4.54        14.01 o
 -13   1  16          2.56          6.21        20.00 o
 -11   1  16         24.71         13.31        27.04 o
  -9   1  16         12.41        -11.99        24.46 o
  -7   1  16       1003.49        928.44        42.02 o
  -5   1  16        198.52        217.40        24.57 o
  -3   1  16        112.55        128.96        21.03 o
  -1   1  16        310.69        339.92        31.35 o
   1   1  16        612.26        592.06        38.73 o
   3   1  16          1.48         10.44        31.16 o
   5   1  16          5.69        -32.34        35.00 o
 -16   2  16          0.07          9.26        15.63 o
 -14   2  16         36.89        105.08        37.55 o
 -12   2  16          0.02          7.08        20.48 o
 -10   2  16        106.49        106.20        30.12 o
  -8   2  16        180.31        177.17        22.68 o
  -6   2  16        136.11        177.47        22.74 o
  -4   2  16         66.83        143.45        69.56 o
  -2   2  16        113.71        165.66        41.06 o
   0   2  16        101.31        211.39        25.45 o
   2   2  16        187.24        331.37        37.42 o
   4   2  16         32.38         74.00        24.92 o
 -15   3  16          1.46         -1.19        21.09 o
 -13   3  16         83.90         76.96        22.81 o
 -11   3  16          0.04         -0.43        25.31 o
  -9   3  16         96.99        122.86        30.12 o
  -7   3  16        387.18        318.44        25.09 o
  -5   3  16       1826.05       1870.28        70.89 o
  -3   3  16         18.20          2.59        17.75 o
  -1   3  16         30.91         83.17        58.99 o
   1   3  16        988.80       1123.21        54.35 o
   3   3  16         22.34        -23.13        23.13 o
   5   3  16          1.14          2.84        22.66 o
 -14   4  16         39.49         33.14        17.41 o
 -12   4  16          0.18         17.05        20.76 o
 -10   4  16         66.38         20.19        17.65 o
  -8   4  16          1.29         -5.15        16.33 o
  -6   4  16          4.65        -14.47        24.02 o
  -4   4  16          2.44         12.91        18.17 o
  -2   4  16         48.40         34.19        17.61 o
   0   4  16          1.14         -7.57        19.69 o
   2   4  16         30.48         83.51        22.78 o
   4   4  16          7.32          2.35        23.96 o
 -15   5  16          5.96          7.88        30.11 o
 -13   5  16         13.51         43.86        15.72 o
 -11   5  16        335.31        337.21        32.07 o
  -9   5  16       1223.39       1048.50        48.29 o
  -7   5  16         62.38         13.83        17.51 o
  -5   5  16         16.78         35.02        19.48 o
  -3   5  16        183.40        280.97        33.82 o
  -1   5  16        128.73        216.08        27.90 o
   1   5  16          0.82        -27.75        27.75 o
   3   5  16         89.99        121.31        79.90 o
 -14   6  16          0.13        -11.61        27.47 o
 -12   6  16          4.63         32.99        14.69 o
 -10   6  16        256.47        251.00        36.75 o
  -8   6  16        142.60        175.33        25.90 o
  -6   6  16         23.58         10.58        16.51 o
  -4   6  16         90.17        140.24        20.62 o
  -2   6  16         42.26         48.02        17.18 o
   0   6  16         23.60         27.33        19.36 o
   2   6  16         29.52          9.18        19.37 o
 -13   7  16         13.90        -26.41        36.46 o
 -11   7  16         28.97         32.45        20.79 o
  -9   7  16          2.34        -26.20        26.20 o
  -7   7  16         31.79         13.18        16.00 o
  -5   7  16        408.44        345.50        48.03 o
  -3   7  16          4.20          2.43        16.64 o
  -1   7  16         21.65         59.58        30.65 o
   1   7  16        290.98        351.51        45.24 o
 -10   8  16          6.44         46.28        28.13 o
  -8   8  16          5.65          3.92        21.73 o
  -6   8  16          5.30        -22.92        27.94 o
  -4   8  16        110.00         71.37        25.76 o
  -2   8  16         12.77         47.03        27.58 o
   0   8  16          6.22        -31.42        31.42 o
  -7   9  16         37.40         74.79        27.09 o
  -5   9  16         35.58         10.19        22.67 o
  -1   9  16         13.78         39.20        33.80 o
 -15   1  17         19.92         18.88        14.06 o
 -13   1  17        107.17         84.43        26.13 o
 -11   1  17         50.56         66.95        21.74 o
  -9   1  17         23.05         63.09        19.94 o
  -7   1  17        298.91        308.07        44.63 o
  -5   1  17        154.14        170.86        22.64 o
  -3   1  17        397.06        392.18        45.56 o
  -1   1  17         14.93         14.12        19.61 o
   1   1  17         70.37        116.92        23.98 o
   3   1  17         38.25         39.12        19.18 o
 -14   2  17         23.53         22.87        23.11 o
 -12   2  17          0.11         -4.20        21.18 o
 -10   2  17          9.28         -3.17        17.92 o
  -8   2  17         11.21        -17.58        17.58 o
  -6   2  17        488.07        497.92        86.41 o
  -4   2  17         66.37         77.54        29.97 o
  -2   2  17       1137.02       1239.85        56.64 o
   0   2  17          9.09         36.80        22.26 o
   2   2  17         46.76         43.80        23.97 o
   4   2  17         97.89        130.78        42.49 o
 -15   3  17          1.30         21.64        31.74 o
 -13   3  17         16.39         33.89        38.37 o
 -11   3  17         88.61         49.36        22.04 o
  -9   3  17         22.33        -18.17        18.17 o
  -7   3  17        168.76        216.23        23.94 o
  -5   3  17          7.23         21.41        17.63 o
  -3   3  17         38.43         47.32        19.35 o
  -1   3  17         36.53         58.61        30.90 o
   1   3  17         78.52         28.78        22.11 o
   3   3  17         11.20        -30.71        42.16 o
 -14   4  17          0.20         30.85        16.91 o
 -12   4  17        456.83        414.81        51.57 o
 -10   4  17        369.65        308.81        41.99 o
  -8   4  17         66.72         60.19        24.13 o
  -6   4  17        220.36        225.62        40.76 o
  -4   4  17         75.56         68.57        20.57 o
  -2   4  17        377.47        336.75        41.78 o
   0   4  17        129.04        188.13        36.13 o
   2   4  17         31.63        103.47        63.77 o
 -13   5  17         15.77         11.64        15.55 o
 -11   5  17        200.72        204.47        30.00 o
  -9   5  17         57.21         42.03        28.47 o
  -7   5  17         77.39        109.48        21.77 o
  -5   5  17        269.79        241.55        22.87 o
  -3   5  17        309.92        338.45        35.74 o
  -1   5  17        523.24        590.68        38.47 o
   1   5  17         14.74         38.78        25.37 o
   3   5  17          0.04        -25.38        34.88 o
 -12   6  17          0.23          3.82        20.00 o
 -10   6  17         16.39         25.86        27.12 o
  -8   6  17        219.82        248.28        29.61 o
  -6   6  17         86.20         69.13        18.48 o
  -4   6  17        128.78        157.89        24.85 o
  -2   6  17         11.16        -19.05        19.05 o
   0   6  17         24.87         30.17        22.94 o
   2   6  17          3.84          0.59        40.96 o
 -11   7  17          1.46         12.34        18.94 o
  -9   7  17          1.35        -12.91        18.34 o
  -7   7  17        118.12        100.35        19.84 o
  -5   7  17        220.45        185.32        23.49 o
  -3   7  17        136.94        198.25        24.10 o
  -1   7  17         12.27         43.60        21.66 o
   1   7  17         43.76         19.56        32.69 o
 -10   8  17          8.25        -26.17        28.79 o
  -8   8  17         75.54         63.30        27.56 o
  -6   8  17         23.50         15.32        25.91 o
  -4   8  17         26.30        -17.71        26.25 o
  -2   8  17         47.13        -34.77        34.77 o
 -14   0  18         20.55         77.41        37.35 o
 -12   0  18        214.28        222.93        43.17 o
 -10   0  18          8.16         60.52        29.71 o
  -8   0  18         42.83         78.02        28.93 o
  -6   0  18        735.65        817.79        61.20 o
  -4   0  18        449.97        412.15        47.75 o
  -2   0  18        369.57        381.93        49.24 o
   0   0  18         35.04         38.67        31.81 o
   2   0  18        137.69        217.90        42.63 o
 -15   1  18          0.67         19.51        24.67 o
 -13   1  18          0.11        -10.70        22.25 o
 -11   1  18        224.55        226.54        28.73 o
  -9   1  18         49.99         78.26        21.75 o
  -7   1  18         32.46         72.97        29.02 o
  -5   1  18        199.95        198.56        26.00 o
  -3   1  18        491.92        487.77        75.51 o
  -1   1  18         36.53         49.80        22.83 o
   1   1  18          0.12          2.89        22.44 o
   3   1  18         31.56          3.66        31.44 o
 -14   2  18          8.05        -23.05        23.70 o
 -12   2  18         18.92         27.51        22.30 o
 -10   2  18        133.25        136.16        24.21 o
  -8   2  18          6.50         28.54        18.84 o
  -6   2  18          4.60        -10.30        29.35 o
  -4   2  18         22.34         44.00        34.85 o
  -2   2  18        119.93        173.69        28.94 o
   0   2  18         73.20         95.16        43.99 o
   2   2  18         55.86        124.95        39.30 o
 -13   3  18         12.97         18.30        21.73 o
 -11   3  18         19.57        -16.87        19.97 o
  -9   3  18        526.72        556.47        36.89 o
  -7   3  18         52.18         33.03        27.01 o
  -5   3  18         42.77         23.98        18.64 o
  -3   3  18        824.92        902.21        79.08 o
  -1   3  18        110.03         36.25        45.12 o
   1   3  18         28.62        -26.48        26.48 o
 -14   4  18         18.84        -25.22        33.02 o
 -12   4  18         10.54          8.44        21.12 o
 -10   4  18          0.20         21.39        25.21 o
  -8   4  18         72.06         37.59        19.07 o
  -6   4  18          0.01        -22.82        38.48 o
  -4   4  18         16.32         20.33        18.89 o
  -2   4  18         30.73         -8.20        39.20 o
   0   4  18         70.96         95.68        25.26 o
   2   4  18         26.44         13.20        25.97 o
 -13   5  18        220.85        225.99        30.70 o
 -11   5  18         68.42         55.07        23.23 o
  -9   5  18          0.04        -18.30        18.30 o
  -7   5  18        104.27        157.61        40.59 o
  -5   5  18         55.11        107.82        34.17 o
  -3   5  18          1.63          6.76        19.10 o
  -1   5  18         15.77         -5.57        22.25 o
   1   5  18         88.79        132.93        28.72 o
 -12   6  18         30.53         44.75        22.60 o
 -10   6  18          0.69         35.24        20.55 o
  -8   6  18         16.16         -4.49        18.82 o
  -6   6  18         66.07         75.55        19.43 o
  -4   6  18          9.68         61.93        30.44 o
  -2   6  18          0.89         -5.86        26.32 o
   0   6  18          2.03         46.32        23.59 o
  -9   7  18         77.70         98.52        23.13 o
  -7   7  18          1.55          2.26        17.95 o
  -5   7  18          9.93          9.55        18.75 o
  -3   7  18        171.11        141.28        24.54 o
  -6   8  18          4.78        -25.92        27.56 o
 -13   1  19          6.35          3.58        32.14 o
 -11   1  19         50.55         51.34        32.27 o
  -9   1  19         89.66        145.36        61.54 o
  -7   1  19        330.16        276.60        31.65 o
  -5   1  19          3.70         66.57        22.29 o
  -3   1  19         46.54         22.54        29.29 o
  -1   1  19         31.18         37.04        24.06 o
   1   1  19         65.43        134.23        28.92 o
 -14   2  19          0.18          0.67        22.43 o
 -12   2  19          7.87         28.29        22.31 o
 -10   2  19         87.17         85.12        22.87 o
  -8   2  19          1.98        -12.33        37.38 o
  -6   2  19        440.14        497.82        36.87 o
  -4   2  19          0.68        -21.48        21.48 o
  -2   2  19         29.24         40.93        21.91 o
   0   2  19        178.45        209.27        32.58 o
 -13   3  19          2.59          3.96        30.61 o
 -11   3  19         11.81         -1.74        20.97 o
  -9   3  19          0.04         14.51        19.40 o
  -7   3  19         23.29        -10.93        35.17 o
  -5   3  19         28.66         42.26        19.69 o
  -3   3  19        109.09         75.69        24.05 o
  -1   3  19          9.88          2.39        46.60 o
   1   3  19         10.07          1.34        23.67 o
 -12   4  19         33.17         25.39        22.07 o
 -10   4  19         77.77         75.43        23.25 o
  -8   4  19          5.79         14.53        18.73 o
  -6   4  19         91.55        124.90        23.60 o
  -4   4  19         67.16         83.49        26.95 o
  -2   4  19         13.59         24.69        22.40 o
   0   4  19        327.61        475.31        44.19 o
 -11   5  19          1.04        -22.64        22.64 o
  -9   5  19         80.58         31.26        26.65 o
  -5   5  19        384.94        421.37        33.86 o
  -3   5  19         80.95         58.11        21.86 o
  -1   5  19          3.14         26.68        24.61 o
 -10   6  19          0.74         24.85        22.31 o
  -8   6  19         14.62         -7.21        19.28 o
  -6   6  19          1.87        -20.13        20.13 o
  -4   6  19         14.80        -24.71        44.13 o
 -12   0  20         11.98        -19.93        34.29 o
 -10   0  20        323.13        460.72        53.40 o
  -8   0  20         48.03          1.77        30.09 o
  -6   0  20         55.41         71.49        34.66 o
  -4   0  20         10.37         30.92        31.86 o
  -2   0  20        254.61        288.80        48.95 o
 -13   1  20          4.63         11.99        37.39 o
 -11   1  20         10.99         -0.36        20.55 o
  -9   1  20         90.45         38.94        22.62 o
  -7   1  20        145.68        145.07        27.35 o
  -5   1  20         36.75         52.25        22.01 o
  -3   1  20         11.24         -6.98        32.58 o
  -1   1  20         50.52        117.53        52.77 o
 -12   2  20          5.89         23.05        23.49 o
 -10   2  20          3.60        -12.40        23.75 o
  -8   2  20          5.87         12.81        30.63 o
  -6   2  20         13.68          6.36        20.77 o
  -4   2  20         28.14         52.19        24.27 o
  -2   2  20         68.48         27.89        29.96 o
 -11   3  20         15.97          4.39        23.57 o
  -9   3  20         27.30         30.27        22.62 o
  -7   3  20        305.76        344.86        33.93 o
  -5   3  20         86.17        102.83        28.52 o
  -3   3  20         84.19         84.04        27.61 o
 -10   4  20          4.54        -19.88        21.47 o
  -8   4  20         27.18         26.74        23.01 o
  -6   4  20          0.05         13.55        22.49 o
  -4   4  20         43.62         64.25        23.86 o
  -2   4  20         18.61         55.50        26.98 o
  -9   5  20          5.14         28.48        21.43 o
  -7   5  20          8.32         16.90        34.72 o
  -5   5  20          0.00         10.87        22.10 o
  -9   1  21          1.49         -1.70        22.14 o
  -7   1  21         32.80         91.76        45.14 o
  -5   1  21         19.30         16.88        32.63 o
  -3   1  21         39.88         41.52        27.75 o
 -10   2  21         68.32         84.68        28.37 o
  -8   2  21          0.14        -11.99        26.64 o
  -6   2  21          1.18         49.81        23.73 o
  -4   2  21        113.99        102.59        29.87 o
  -9   3  21          2.81          3.65        23.55 o
  -7   3  21         39.98         25.35        22.29 o
  -5   3  21          3.92         19.25        27.13 o
                                                
